# Supplementary material for: The forehead and glabella show pronounced Cutibacterium relative abundance differences between acne and healthy groups: a regional facial 16S rRNA gene sequencing study
Source: Front Microbiol. 2026 Jul 15;17:1853291. doi: 10.3389/fmicb.2026.1853291 (PMC13416356; doi:10.3389/fmicb.2026.1853291)
Supplement: Supplementary file 1 [file Table_1.XLSX]

## Sheet: Subject Information
SubjectID	Cutibacterium relative abundance (%)	Staphylococcus relative abundance（%）	Corynebacterium relative abundance（%）	Age	BMI	Gender	Area	Subject type	History （month）	Area-specific lesion type	Local.IGA	Skin type	Time interval since the last face cleansing before sampling	Daily face cleansing frequency	Sunscreen habits	Exercise frequency	Stress level	Sleep quality	self-rated scores (0–10) for spicy food intake	self-rated scores (0–10) for sweet food intake	self-rated scores (0–10) for salty food intake
P1	30.9319	34.833	0.812935	31	19.83	Female	Forehead	AS	12	AS-NIA	2	Combination Skin	1 to 3 Hours	2	Often Use Sunscreen	Seldom Exercise (Less than 1x/Month)	Moderate Stress	Mild Insomnia	3	6	3
P1	25.7945	1.69082	1.41088	31	19.83	Female	Cheek	AS	12	AS-NIA	2	Combination Skin	1 to 3 Hours	2	Often Use Sunscreen	Seldom Exercise (Less than 1x/Month)	Moderate Stress	Mild Insomnia	3	6	3
P1	28.5826	2.57989	0.510604	31	19.83	Female	Jaw	AS	12	AS-NIA	1	Combination Skin	1 to 3 Hours	2	Often Use Sunscreen	Seldom Exercise (Less than 1x/Month)	Moderate Stress	Mild Insomnia	3	6	3
P1	48.915	17.9943	0.425503	31	19.83	Female	Forehead	AS	12	AS-NIA	2	Combination Skin	1 to 3 Hours	2	Often Use Sunscreen	Seldom Exercise (Less than 1x/Month)	Moderate Stress	Mild Insomnia	3	6	3
P1	44.5076	2.95613	0.414306	31	19.83	Female	Cheek	AS	12	AS-IA	4	Combination Skin	1 to 3 Hours	2	Often Use Sunscreen	Seldom Exercise (Less than 1x/Month)	Moderate Stress	Mild Insomnia	3	6	3
P1	54.5831	0.951784	0.0873402	31	19.83	Female	Jaw	AS	12	AS-IA	3	Combination Skin	1 to 3 Hours	2	Often Use Sunscreen	Seldom Exercise (Less than 1x/Month)	Moderate Stress	Mild Insomnia	3	6	3
P1	54.4062	30.5623	0.683045	31	19.83	Female	Glabella	AS	12	AS-HA	0	Combination Skin	1 to 3 Hours	2	Often Use Sunscreen	Seldom Exercise (Less than 1x/Month)	Moderate Stress	Mild Insomnia	3	6	3
P1	46.6844	30.6474	0.739032	31	19.83	Female	Nasal dorsum	AS	12	AS-IA	3	Combination Skin	1 to 3 Hours	2	Often Use Sunscreen	Seldom Exercise (Less than 1x/Month)	Moderate Stress	Mild Insomnia	3	6	3
P1	56.2963	0.539717	0.0358319	31	19.83	Female	Chin	AS	12	AS-IA	4	Combination Skin	1 to 3 Hours	2	Often Use Sunscreen	Seldom Exercise (Less than 1x/Month)	Moderate Stress	Mild Insomnia	3	6	3
P2	78.5166	5.13067	0.687524	21	21.45	Male	Forehead	AS	12	AS-NIA	1	Oily Skin	6 Hours and Above	1 to 2	Occasionally Use Sunscreen	1×/Week	Moderate Stress	Good Sleep	1	8	1
P2	78.9667	0.631537	0.349361	21	21.45	Male	Cheek	AS	12	AS-HA	0	Oily Skin	6 Hours and Above	1 to 2	Occasionally Use Sunscreen	1×/Week	Moderate Stress	Good Sleep	1	8	1
P2	77.0318	10.4181	1.39744	21	21.45	Male	Jaw	AS	12	AS-HA	0	Oily Skin	6 Hours and Above	1 to 2	Occasionally Use Sunscreen	1×/Week	Moderate Stress	Good Sleep	1	8	1
P2	92.4664	1.28323	0.39415	21	21.45	Male	Forehead	AS	12	AS-NIA	1	Oily Skin	6 Hours and Above	1 to 2	Occasionally Use Sunscreen	1×/Week	Moderate Stress	Good Sleep	1	8	1
P2	96.4885	0.709919	0.212752	21	21.45	Male	Cheek	AS	12	AS-HA	0	Oily Skin	6 Hours and Above	1 to 2	Occasionally Use Sunscreen	1×/Week	Moderate Stress	Good Sleep	1	8	1
P2	82.2431	4.60439	1.11751	21	21.45	Male	Jaw	AS	12	AS-IA	3	Oily Skin	6 Hours and Above	1 to 2	Occasionally Use Sunscreen	1×/Week	Moderate Stress	Good Sleep	1	8	1
P2	97.7919	0.3516	0.0962981	21	21.45	Male	Glabella	AS	12	AS-NIA	1	Oily Skin	6 Hours and Above	1 to 2	Occasionally Use Sunscreen	1×/Week	Moderate Stress	Good Sleep	1	8	1
P2	72.9447	2.78817	0.962981	21	21.45	Male	Nasal dorsum	AS	12	AS-IA	4	Oily Skin	6 Hours and Above	1 to 2	Occasionally Use Sunscreen	1×/Week	Moderate Stress	Good Sleep	1	8	1
P2	49.7503	47.5511	0.26426	21	21.45	Male	Chin	AS	12	AS-NIA	2	Oily Skin	6 Hours and Above	1 to 2	Occasionally Use Sunscreen	1×/Week	Moderate Stress	Good Sleep	1	8	1
P3	56.8965	17.4501	3.01659	16	17.58	Female	Forehead	AS	24	AS-IA	4	Combination Skin	6 Hours and Above	1 to 2	Often Use Sunscreen	1×/Week	Moderate Stress	Good Sleep	3	8	6
P3	24.7374	24.126	0.824133	16	17.58	Female	Cheek	AS	24	AS-IA	3	Combination Skin	6 Hours and Above	1 to 2	Often Use Sunscreen	1×/Week	Moderate Stress	Good Sleep	3	8	6
P3	8.74969	9.00499	0.481491	16	17.58	Female	Jaw	AS	24	AS-HA	0	Combination Skin	6 Hours and Above	1 to 2	Often Use Sunscreen	1×/Week	Moderate Stress	Good Sleep	3	8	6
P3	39.0567	32.401	0.192596	16	17.58	Female	Forehead	AS	24	AS-IA	4	Combination Skin	6 Hours and Above	1 to 2	Often Use Sunscreen	1×/Week	Moderate Stress	Good Sleep	3	8	6
P3	7.58068	3.90343	0.172441	16	17.58	Female	Cheek	AS	24	AS-NIA	2	Combination Skin	6 Hours and Above	1 to 2	Often Use Sunscreen	1×/Week	Moderate Stress	Good Sleep	3	8	6
P3	6.93346	32.6607	1.16454	16	17.58	Female	Jaw	AS	24	AS-HA	0	Combination Skin	6 Hours and Above	1 to 2	Often Use Sunscreen	1×/Week	Moderate Stress	Good Sleep	3	8	6
P3	22.5786	54.3771	1.88117	16	17.58	Female	Glabella	AS	24	AS-NIA	2	Combination Skin	6 Hours and Above	1 to 2	Often Use Sunscreen	1×/Week	Moderate Stress	Good Sleep	3	8	6
P3	19.8889	9.92319	0.248584	16	17.58	Female	Nasal dorsum	AS	24	AS-HA	0	Combination Skin	6 Hours and Above	1 to 2	Often Use Sunscreen	1×/Week	Moderate Stress	Good Sleep	3	8	6
P3	10.3509	8.16742	0.613621	16	17.58	Female	Chin	AS	24	AS-HA	0	Combination Skin	6 Hours and Above	1 to 2	Often Use Sunscreen	1×/Week	Moderate Stress	Good Sleep	3	8	6
P4	4.11395	1.21604	3.65709	19	23.03	Female	Forehead	HS	0	HS-HA	0	Normal Skin	1 to 3 Hours	2	Often Use Sunscreen	1×/Week	Mild Stress	Good Sleep	9	3	3
P4	5.12396	1.41536	1.27427	19	23.03	Female	Cheek	HS	0	HS-HA	0	Normal Skin	1 to 3 Hours	2	Often Use Sunscreen	1×/Week	Mild Stress	Good Sleep	9	3	3
P4	7.87405	0.400869	0.633776	19	23.03	Female	Jaw	HS	0	HS-HA	0	Normal Skin	1 to 3 Hours	2	Often Use Sunscreen	1×/Week	Mild Stress	Good Sleep	9	3	3
P4	8.96692	1.0772	3.71084	19	23.03	Female	Forehead	HS	0	HS-HA	0	Normal Skin	1 to 3 Hours	2	Often Use Sunscreen	1×/Week	Mild Stress	Good Sleep	9	3	3
P4	2.79041	0.239626	0.786061	19	23.03	Female	Cheek	HS	0	HS-HA	0	Normal Skin	1 to 3 Hours	2	Often Use Sunscreen	1×/Week	Mild Stress	Good Sleep	9	3	3
P4	0.745751	0.0940586	0.284415	19	23.03	Female	Jaw	HS	0	HS-HA	0	Normal Skin	1 to 3 Hours	2	Often Use Sunscreen	1×/Week	Mild Stress	Good Sleep	9	3	3
P4	7.25371	0.736793	0.295613	19	23.03	Female	Glabella	HS	0	HS-HA	0	Normal Skin	1 to 3 Hours	2	Often Use Sunscreen	1×/Week	Mild Stress	Good Sleep	9	3	3
P4	4.73428	0.913712	1.87893	19	23.03	Female	Nasal dorsum	HS	0	HS-HA	0	Normal Skin	1 to 3 Hours	2	Often Use Sunscreen	1×/Week	Mild Stress	Good Sleep	9	3	3
P4	5.24713	0.367277	0.510604	19	23.03	Female	Chin	HS	0	HS-HA	0	Normal Skin	1 to 3 Hours	2	Often Use Sunscreen	1×/Week	Mild Stress	Good Sleep	9	3	3
P5	21.7163	15.9676	35.4735	24	21.22	Female	Forehead	AS	36	AS-HA	0	Combination Skin	1 to 3 Hours	2	Occasionally Use Sunscreen	2 to 3×/Week	Mild Stress	Good Sleep	7	9	4
P5	36.4164	17.8801	18.2519	24	21.22	Female	Cheek	AS	36	AS-NIA	2	Combination Skin	1 to 3 Hours	2	Occasionally Use Sunscreen	2 to 3×/Week	Mild Stress	Good Sleep	7	9	4
P5	13.6855	21.6111	17.9361	24	21.22	Female	Jaw	AS	36	AS-HA	0	Combination Skin	1 to 3 Hours	2	Occasionally Use Sunscreen	2 to 3×/Week	Mild Stress	Good Sleep	7	9	4
P5	21.9	17.7905	33.187	24	21.22	Female	Forehead	AS	36	AS-HA	0	Combination Skin	1 to 3 Hours	2	Occasionally Use Sunscreen	2 to 3×/Week	Mild Stress	Good Sleep	7	9	4
P5	23.4161	11.614	16.8029	24	21.22	Female	Cheek	AS	36	AS-NIA	2	Combination Skin	1 to 3 Hours	2	Occasionally Use Sunscreen	2 to 3×/Week	Mild Stress	Good Sleep	7	9	4
P5	17.1254	26.7037	17.5957	24	21.22	Female	Jaw	AS	36	AS-HA	0	Combination Skin	1 to 3 Hours	2	Occasionally Use Sunscreen	2 to 3×/Week	Mild Stress	Good Sleep	7	9	4
P5	26.9075	23.7028	36.3022	24	21.22	Female	Glabella	AS	36	AS-NIA	2	Combination Skin	1 to 3 Hours	2	Occasionally Use Sunscreen	2 to 3×/Week	Mild Stress	Good Sleep	7	9	4
P5	27.3733	32.8063	21.199	24	21.22	Female	Nasal dorsum	AS	36	AS-NIA	1	Combination Skin	1 to 3 Hours	2	Occasionally Use Sunscreen	2 to 3×/Week	Mild Stress	Good Sleep	7	9	4
P5	7.18205	36.6761	17.0134	24	21.22	Female	Chin	AS	36	AS-NIA	2	Combination Skin	1 to 3 Hours	2	Occasionally Use Sunscreen	2 to 3×/Week	Mild Stress	Good Sleep	7	9	4
P6	26.7978	1.57884	3.51152	25	18.5	Female	Forehead	AS	36	AS-NIA	1	Combination Skin	1 to 3 Hours	2	Occasionally Use Sunscreen	1×/Week	Mild Stress	Good Sleep	6	9	6
P6	36.1902	3.12185	2.45672	25	18.5	Female	Cheek	AS	36	AS-NIA	1	Combination Skin	1 to 3 Hours	2	Occasionally Use Sunscreen	1×/Week	Mild Stress	Good Sleep	6	9	6
P6	35.7311	1.55421	3.67948	25	18.5	Female	Jaw	AS	36	AS-HA	0	Combination Skin	1 to 3 Hours	2	Occasionally Use Sunscreen	1×/Week	Mild Stress	Good Sleep	6	9	6
P6	30.4638	1.87221	2.94493	25	18.5	Female	Forehead	AS	36	AS-NIA	1	Combination Skin	1 to 3 Hours	2	Occasionally Use Sunscreen	1×/Week	Mild Stress	Good Sleep	6	9	6
P6	33.3841	2.10736	3.57199	25	18.5	Female	Cheek	AS	36	AS-HA	0	Combination Skin	1 to 3 Hours	2	Occasionally Use Sunscreen	1×/Week	Mild Stress	Good Sleep	6	9	6
P6	28.5042	1.66618	5.06797	25	18.5	Female	Jaw	AS	36	AS-HA	0	Combination Skin	1 to 3 Hours	2	Occasionally Use Sunscreen	1×/Week	Mild Stress	Good Sleep	6	9	6
P6	66.0829	2.09392	1.34593	25	18.5	Female	Glabella	AS	36	AS-HA	0	Combination Skin	1 to 3 Hours	2	Occasionally Use Sunscreen	1×/Week	Mild Stress	Good Sleep	6	9	6
P6	74.3421	1.5654	1.52061	25	18.5	Female	Nasal dorsum	AS	36	AS-NIA	1	Combination Skin	1 to 3 Hours	2	Occasionally Use Sunscreen	1×/Week	Mild Stress	Good Sleep	6	9	6
P6	32.4659	5.50243	4.14754	25	18.5	Female	Chin	AS	36	AS-NIA	1	Combination Skin	1 to 3 Hours	2	Occasionally Use Sunscreen	1×/Week	Mild Stress	Good Sleep	6	9	6
P7	76.2592	8.83255	3.05243	29	31.14	Male	Forehead	AS	150	AS-NIA	2	Oily Skin	6 Hours and Above	2	Often Use Sunscreen	1×/Week	Moderate Stress	Good Sleep	1	1	1
P7	25.9759	32.2442	1.82742	29	31.14	Male	Cheek	AS	150	AS-NIA	1	Oily Skin	6 Hours and Above	2	Often Use Sunscreen	1×/Week	Moderate Stress	Good Sleep	1	1	1
P7	68.8756	4.25503	8.0017	29	31.14	Male	Jaw	AS	150	AS-NIA	1	Oily Skin	6 Hours and Above	2	Often Use Sunscreen	1×/Week	Moderate Stress	Good Sleep	1	1	1
P7	79.8423	7.41719	3.79818	29	31.14	Male	Forehead	AS	150	AS-NIA	2	Oily Skin	6 Hours and Above	2	Often Use Sunscreen	1×/Week	Moderate Stress	Good Sleep	1	1	1
P7	34.6091	41.5605	2.4612	29	31.14	Male	Cheek	AS	150	AS-NIA	2	Oily Skin	6 Hours and Above	2	Often Use Sunscreen	1×/Week	Moderate Stress	Good Sleep	1	1	1
P7	55.5551	6.46093	0.781582	29	31.14	Male	Jaw	AS	150	AS-NIA	1	Oily Skin	6 Hours and Above	2	Often Use Sunscreen	1×/Week	Moderate Stress	Good Sleep	1	1	1
P7	57.2324	29.0059	4.5708	29	31.14	Male	Glabella	AS	150	AS-NIA	1	Oily Skin	6 Hours and Above	2	Often Use Sunscreen	1×/Week	Moderate Stress	Good Sleep	1	1	1
P7	43.3991	41.5381	2.30668	29	31.14	Male	Nasal dorsum	AS	150	AS-NIA	2	Oily Skin	6 Hours and Above	2	Often Use Sunscreen	1×/Week	Moderate Stress	Good Sleep	1	1	1
P7	31.7761	32.8533	3.45777	29	31.14	Male	Chin	AS	150	AS-IA	3	Oily Skin	6 Hours and Above	2	Often Use Sunscreen	1×/Week	Moderate Stress	Good Sleep	1	1	1
P8	19.1275	3.1017	9.56935	24	24.22	Male	Forehead	HS	0	HS-HA	0	Normal Skin	6 Hours and Above	1	Strictly Use Sunscreen	2 to 3×/Week	Mild Stress	Good Sleep	1	7	1
P8	20.3928	17.2687	9.56039	24	24.22	Male	Cheek	HS	0	HS-HA	0	Normal Skin	6 Hours and Above	1	Strictly Use Sunscreen	2 to 3×/Week	Mild Stress	Good Sleep	1	7	1
P8	23.2034	13.6251	10.9265	24	24.22	Male	Jaw	HS	0	HS-HA	0	Normal Skin	6 Hours and Above	1	Strictly Use Sunscreen	2 to 3×/Week	Mild Stress	Good Sleep	1	7	1
P8	10.6757	1.28547	9.14832	24	24.22	Male	Forehead	HS	0	HS-HA	0	Normal Skin	6 Hours and Above	1	Strictly Use Sunscreen	2 to 3×/Week	Mild Stress	Good Sleep	1	7	1
P8	58.2044	2.6538	3.66829	24	24.22	Male	Cheek	HS	0	HS-HA	0	Normal Skin	6 Hours and Above	1	Strictly Use Sunscreen	2 to 3×/Week	Mild Stress	Good Sleep	1	7	1
P8	38.9425	13.7057	6.39375	24	24.22	Male	Jaw	HS	0	HS-HA	0	Normal Skin	6 Hours and Above	1	Strictly Use Sunscreen	2 to 3×/Week	Mild Stress	Good Sleep	1	7	1
P8	18.2877	7.88301	14.8545	24	24.22	Male	Glabella	HS	0	HS-HA	0	Normal Skin	6 Hours and Above	1	Strictly Use Sunscreen	2 to 3×/Week	Mild Stress	Good Sleep	1	7	1
P8	54.9078	5.37702	5.98168	24	24.22	Male	Nasal dorsum	HS	0	HS-HA	0	Normal Skin	6 Hours and Above	1	Strictly Use Sunscreen	2 to 3×/Week	Mild Stress	Good Sleep	1	7	1
P8	4.01989	16.57	5.58081	24	24.22	Male	Chin	HS	0	HS-HA	0	Normal Skin	6 Hours and Above	1	Strictly Use Sunscreen	2 to 3×/Week	Mild Stress	Good Sleep	1	7	1
P9	21.0311	52.2921	20.0121	35	19.72	Female	Forehead	AS	15	AS-NIA	2	Oily Skin	6 Hours and Above	2	Often Use Sunscreen	2 to 3×/Week	Mild Stress	Good Sleep	1	1	2
P9	20.7825	52.1981	15.336	35	19.72	Female	Cheek	AS	15	AS-IA	4	Oily Skin	6 Hours and Above	2	Often Use Sunscreen	2 to 3×/Week	Mild Stress	Good Sleep	1	1	2
P9	19.3873	56.7308	12.8054	35	19.72	Female	Jaw	AS	15	AS-IA	4	Oily Skin	6 Hours and Above	2	Often Use Sunscreen	2 to 3×/Week	Mild Stress	Good Sleep	1	1	2
P9	23.5774	45.7192	20.039	35	19.72	Female	Forehead	AS	15	AS-NIA	2	Oily Skin	6 Hours and Above	2	Often Use Sunscreen	2 to 3×/Week	Mild Stress	Good Sleep	1	1	2
P9	12.306	28.8917	8.48319	35	19.72	Female	Cheek	AS	15	AS-IA	3	Oily Skin	6 Hours and Above	2	Often Use Sunscreen	2 to 3×/Week	Mild Stress	Good Sleep	1	1	2
P9	25.2413	49.3338	10.6533	35	19.72	Female	Jaw	AS	15	AS-IA	3	Oily Skin	6 Hours and Above	2	Often Use Sunscreen	2 to 3×/Week	Mild Stress	Good Sleep	1	1	2
P9	16.879	54.8832	25.6063	35	19.72	Female	Glabella	AS	15	AS-NIA	1	Oily Skin	6 Hours and Above	2	Often Use Sunscreen	2 to 3×/Week	Mild Stress	Good Sleep	1	1	2
P9	41.9546	34.5038	5.49795	35	19.72	Female	Nasal dorsum	AS	15	AS-NIA	1	Oily Skin	6 Hours and Above	2	Often Use Sunscreen	2 to 3×/Week	Mild Stress	Good Sleep	1	1	2
P9	27.4405	18.0861	20.5048	35	19.72	Female	Chin	AS	15	AS-NIA	2	Oily Skin	6 Hours and Above	2	Often Use Sunscreen	2 to 3×/Week	Mild Stress	Good Sleep	1	1	2
P10	22.7935	10.8772	11.4572	40	20.31	Female	Forehead	AS	348	AS-HA	0	Oily Skin	6 Hours and Above	2	Often Use Sunscreen	Seldom Exercise (Less than 1x/Month)	Moderate Stress	Mild Insomnia	6	7	5
P10	20.8116	9.99933	11.4416	40	20.31	Female	Cheek	AS	348	AS-HA	0	Oily Skin	6 Hours and Above	2	Often Use Sunscreen	Seldom Exercise (Less than 1x/Month)	Moderate Stress	Mild Insomnia	6	7	5
P10	22.7241	10.8817	17.5554	40	20.31	Female	Jaw	AS	348	AS-HA	0	Oily Skin	6 Hours and Above	2	Often Use Sunscreen	Seldom Exercise (Less than 1x/Month)	Moderate Stress	Mild Insomnia	6	7	5
P10	34.5979	16.523	10.1874	40	20.31	Female	Forehead	AS	348	AS-HA	0	Oily Skin	6 Hours and Above	2	Often Use Sunscreen	Seldom Exercise (Less than 1x/Month)	Moderate Stress	Mild Insomnia	6	7	5
P10	23.1048	13.5512	15.4502	40	20.31	Female	Cheek	AS	348	AS-HA	0	Oily Skin	6 Hours and Above	2	Often Use Sunscreen	Seldom Exercise (Less than 1x/Month)	Moderate Stress	Mild Insomnia	6	7	5
P10	22.7622	25.9759	13.7953	40	20.31	Female	Jaw	AS	348	AS-NIA	2	Oily Skin	6 Hours and Above	2	Often Use Sunscreen	Seldom Exercise (Less than 1x/Month)	Moderate Stress	Mild Insomnia	6	7	5
P10	12.7629	4.9112	1.43999	40	20.31	Female	Glabella	AS	348	AS-HA	0	Oily Skin	6 Hours and Above	2	Often Use Sunscreen	Seldom Exercise (Less than 1x/Month)	Moderate Stress	Mild Insomnia	6	7	5
P10	66.43	5.86747	2.8979	40	20.31	Female	Nasal dorsum	AS	348	AS-HA	0	Oily Skin	6 Hours and Above	2	Often Use Sunscreen	Seldom Exercise (Less than 1x/Month)	Moderate Stress	Mild Insomnia	6	7	5
P10	24.8785	30.7303	5.22249	40	20.31	Female	Chin	AS	348	AS-NIA	2	Oily Skin	6 Hours and Above	2	Often Use Sunscreen	Seldom Exercise (Less than 1x/Month)	Moderate Stress	Mild Insomnia	6	7	5
P11	60.4864	22.4016	1.80951	19	16.46	Male	Forehead	AS	72	AS-NIA	2	Combination Skin	1 to 3 Hours	2	Occasionally Use Sunscreen	1×/Week	Moderate Stress	Good Sleep	7	3	3
P11	71.9347	19.6157	1.4064	19	16.46	Male	Cheek	AS	72	AS-IA	4	Combination Skin	1 to 3 Hours	2	Occasionally Use Sunscreen	1×/Week	Moderate Stress	Good Sleep	7	3	3
P11	74.1137	12.2411	1.92372	19	16.46	Male	Jaw	AS	72	AS-IA	3	Combination Skin	1 to 3 Hours	2	Occasionally Use Sunscreen	1×/Week	Moderate Stress	Good Sleep	7	3	3
P11	58.6187	21.2461	2.91358	19	16.46	Male	Forehead	AS	72	AS-NIA	2	Combination Skin	1 to 3 Hours	2	Occasionally Use Sunscreen	1×/Week	Moderate Stress	Good Sleep	7	3	3
P11	73.5023	20.7825	0.801738	19	16.46	Male	Cheek	AS	72	AS-IA	4	Combination Skin	1 to 3 Hours	2	Occasionally Use Sunscreen	1×/Week	Moderate Stress	Good Sleep	7	3	3
P11	72.0288	17.6091	2.14319	19	16.46	Male	Jaw	AS	72	AS-NIA	1	Combination Skin	1 to 3 Hours	2	Occasionally Use Sunscreen	1×/Week	Moderate Stress	Good Sleep	7	3	3
P11	83.1165	11.034	0.730074	19	16.46	Male	Glabella	AS	72	AS-NIA	1	Combination Skin	1 to 3 Hours	2	Occasionally Use Sunscreen	1×/Week	Moderate Stress	Good Sleep	7	3	3
P11	71.0546	18.796	2.05585	19	16.46	Male	Nasal dorsum	AS	72	AS-NIA	2	Combination Skin	1 to 3 Hours	2	Occasionally Use Sunscreen	1×/Week	Moderate Stress	Good Sleep	7	3	3
P11	72.5797	23.49	0.868923	19	16.46	Male	Chin	AS	72	AS-IA	3	Combination Skin	1 to 3 Hours	2	Occasionally Use Sunscreen	1×/Week	Moderate Stress	Good Sleep	7	3	3
P12	9.41706	2.85087	1.17349	40	30.73	Female	Forehead	AS	72	AS-HA	0	Combination Skin	3 to 6 Hours	2	Occasionally Use Sunscreen	2 to 3×/Week	Moderate Stress	Moderate Insomnia	1	4	2
P12	23.3982	2.31563	0.817414	40	30.73	Female	Cheek	AS	72	AS-NIA	2	Combination Skin	3 to 6 Hours	2	Occasionally Use Sunscreen	2 to 3×/Week	Moderate Stress	Moderate Insomnia	1	4	2
P12	9.49544	2.57989	0.689763	40	30.73	Female	Jaw	AS	72	AS-NIA	1	Combination Skin	3 to 6 Hours	2	Occasionally Use Sunscreen	2 to 3×/Week	Moderate Stress	Moderate Insomnia	1	4	2
P12	9.01395	3.13529	1.03017	40	30.73	Female	Forehead	AS	72	AS-HA	0	Combination Skin	3 to 6 Hours	2	Occasionally Use Sunscreen	2 to 3×/Week	Moderate Stress	Moderate Insomnia	1	4	2
P12	15.9743	2.66723	0.799498	40	30.73	Female	Cheek	AS	72	AS-NIA	2	Combination Skin	3 to 6 Hours	2	Occasionally Use Sunscreen	2 to 3×/Week	Moderate Stress	Moderate Insomnia	1	4	2
P12	8.29731	2.61349	0.66065	40	30.73	Female	Jaw	AS	72	AS-NIA	1	Combination Skin	3 to 6 Hours	2	Occasionally Use Sunscreen	2 to 3×/Week	Moderate Stress	Moderate Insomnia	1	4	2
P12	37.1666	1.71769	0.320247	40	30.73	Female	Glabella	AS	72	AS-HA	0	Combination Skin	3 to 6 Hours	2	Occasionally Use Sunscreen	2 to 3×/Week	Moderate Stress	Moderate Insomnia	1	4	2
P12	36.4343	3.57647	0.465814	40	30.73	Female	Nasal dorsum	AS	72	AS-NIA	2	Combination Skin	3 to 6 Hours	2	Occasionally Use Sunscreen	2 to 3×/Week	Moderate Stress	Moderate Insomnia	1	4	2
P12	19.8262	1.61915	0.434461	40	30.73	Female	Chin	AS	72	AS-NIA	2	Combination Skin	3 to 6 Hours	2	Occasionally Use Sunscreen	2 to 3×/Week	Moderate Stress	Moderate Insomnia	1	4	2
P13	52.4422	5.08812	4.92016	16	30.86	Female	Forehead	AS	36	AS-IA	4	Oily Skin	6 Hours and Above	2	Often Use Sunscreen	Seldom Exercise (Less than 1x/Month)	Moderate Stress	Good Sleep	6	10	3
P13	61.6196	15.8422	1.09959	16	30.86	Female	Cheek	AS	36	AS-IA	4	Oily Skin	6 Hours and Above	2	Often Use Sunscreen	Seldom Exercise (Less than 1x/Month)	Moderate Stress	Good Sleep	6	10	3
P13	45.1459	8.62428	2.86207	16	30.86	Female	Jaw	AS	36	AS-IA	3	Oily Skin	6 Hours and Above	2	Often Use Sunscreen	Seldom Exercise (Less than 1x/Month)	Moderate Stress	Good Sleep	6	10	3
P13	57.3467	5.61664	2.9942	16	30.86	Female	Forehead	AS	36	AS-IA	4	Oily Skin	6 Hours and Above	2	Often Use Sunscreen	Seldom Exercise (Less than 1x/Month)	Moderate Stress	Good Sleep	6	10	3
P13	54.4443	28.6207	1.52509	16	30.86	Female	Cheek	AS	36	AS-IA	4	Oily Skin	6 Hours and Above	2	Often Use Sunscreen	Seldom Exercise (Less than 1x/Month)	Moderate Stress	Good Sleep	6	10	3
P13	37.0613	5.39493	2.35371	16	30.86	Female	Jaw	AS	36	AS-IA	3	Oily Skin	6 Hours and Above	2	Often Use Sunscreen	Seldom Exercise (Less than 1x/Month)	Moderate Stress	Good Sleep	6	10	3
P13	70.1476	14.2029	2.01778	16	30.86	Female	Glabella	AS	36	AS-NIA	2	Oily Skin	6 Hours and Above	2	Often Use Sunscreen	Seldom Exercise (Less than 1x/Month)	Moderate Stress	Good Sleep	6	10	3
P13	74.8729	4.84178	1.75128	16	30.86	Female	Nasal dorsum	AS	36	AS-NIA	1	Oily Skin	6 Hours and Above	2	Often Use Sunscreen	Seldom Exercise (Less than 1x/Month)	Moderate Stress	Good Sleep	6	10	3
P13	43.1192	11.8603	0.692003	16	30.86	Female	Chin	AS	36	AS-NIA	1	Oily Skin	6 Hours and Above	2	Often Use Sunscreen	Seldom Exercise (Less than 1x/Month)	Moderate Stress	Good Sleep	6	10	3
P14	5.28072	19.4545	29.8905	29	21.45	Male	Forehead	HS	0	HS-HA	0	Dry Skin	1 to 3 Hours	2	Never Use Sunscreen	1×/Week	High Stress	Good Sleep	4	4	4
P14	23.9043	37.7959	17.3202	29	21.45	Male	Cheek	HS	0	HS-HA	0	Dry Skin	1 to 3 Hours	2	Never Use Sunscreen	1×/Week	High Stress	Good Sleep	4	4	4
P14	24.5896	13.2914	11.5826	29	21.45	Male	Jaw	HS	0	HS-HA	0	Dry Skin	1 to 3 Hours	2	Never Use Sunscreen	1×/Week	High Stress	Good Sleep	4	4	4
P14	7.61203	16.6618	26.1013	29	21.45	Male	Forehead	HS	0	HS-HA	0	Dry Skin	1 to 3 Hours	2	Never Use Sunscreen	1×/Week	High Stress	Good Sleep	4	4	4
P14	35.9797	15.719	18.5631	29	21.45	Male	Cheek	HS	0	HS-HA	0	Dry Skin	1 to 3 Hours	2	Never Use Sunscreen	1×/Week	High Stress	Good Sleep	4	4	4
P14	12.8592	19.1163	21.2125	29	21.45	Male	Jaw	HS	0	HS-HA	0	Dry Skin	1 to 3 Hours	2	Never Use Sunscreen	1×/Week	High Stress	Good Sleep	4	4	4
P14	18.3258	14.597	28.4415	29	21.45	Male	Glabella	HS	0	HS-HA	0	Dry Skin	1 to 3 Hours	2	Never Use Sunscreen	1×/Week	High Stress	Good Sleep	4	4	4
P14	44.969	18.0279	12.4068	29	21.45	Male	Nasal dorsum	HS	0	HS-HA	0	Dry Skin	1 to 3 Hours	2	Never Use Sunscreen	1×/Week	High Stress	Good Sleep	4	4	4
P14	7.27387	6.5953	3.90343	29	21.45	Male	Chin	HS	0	HS-HA	0	Dry Skin	1 to 3 Hours	2	Never Use Sunscreen	1×/Week	High Stress	Good Sleep	4	4	4
P15	12.9644	27.3084	2.69187	14	17.58	Female	Forehead	AS	36	AS-NIA	2	Combination Skin	6 Hours and Above	1 to 2	Occasionally Use Sunscreen	Seldom Exercise (Less than 1x/Month)	Moderate Stress	Mild Insomnia	3	7	3
P15	12.5008	16.9507	4.14082	14	17.58	Female	Cheek	AS	36	AS-NIA	1	Combination Skin	6 Hours and Above	1 to 2	Occasionally Use Sunscreen	Seldom Exercise (Less than 1x/Month)	Moderate Stress	Mild Insomnia	3	7	3
P15	20.0278	10.9802	4.40956	14	17.58	Female	Jaw	AS	36	AS-HA	0	Combination Skin	6 Hours and Above	1 to 2	Occasionally Use Sunscreen	Seldom Exercise (Less than 1x/Month)	Moderate Stress	Mild Insomnia	3	7	3
P15	23.6602	41.762	3.21143	14	17.58	Female	Forehead	AS	36	AS-IA	3	Combination Skin	6 Hours and Above	1 to 2	Occasionally Use Sunscreen	Seldom Exercise (Less than 1x/Month)	Moderate Stress	Mild Insomnia	3	7	3
P15	27.8526	15.9093	3.75787	14	17.58	Female	Cheek	AS	36	AS-NIA	2	Combination Skin	6 Hours and Above	1 to 2	Occasionally Use Sunscreen	Seldom Exercise (Less than 1x/Month)	Moderate Stress	Mild Insomnia	3	7	3
P15	28.5244	9.39243	4.51481	14	17.58	Female	Jaw	AS	36	AS-HA	0	Combination Skin	6 Hours and Above	1 to 2	Occasionally Use Sunscreen	Seldom Exercise (Less than 1x/Month)	Moderate Stress	Mild Insomnia	3	7	3
P15	17.468	62.2892	2.84191	14	17.58	Female	Glabella	AS	36	AS-IA	3	Combination Skin	6 Hours and Above	1 to 2	Occasionally Use Sunscreen	Seldom Exercise (Less than 1x/Month)	Moderate Stress	Mild Insomnia	3	7	3
P15	28.0496	54.3099	1.12422	14	17.58	Female	Nasal dorsum	AS	36	AS-HA	0	Combination Skin	6 Hours and Above	1 to 2	Occasionally Use Sunscreen	Seldom Exercise (Less than 1x/Month)	Moderate Stress	Mild Insomnia	3	7	3
P15	27.6264	20.5675	7.59635	14	17.58	Female	Chin	AS	36	AS-IA	3	Combination Skin	6 Hours and Above	1 to 2	Occasionally Use Sunscreen	Seldom Exercise (Less than 1x/Month)	Moderate Stress	Mild Insomnia	3	7	3
P16	57.5885	30.4168	1.38848	20	22.96	Male	Forehead	AS	54	AS-NIA	2	Oily Skin	6 Hours and Above	2	Never Use Sunscreen	2 to 3×/Week	Mild Stress	Good Sleep	3	3	10
P16	68.3918	11.0026	1.23396	20	22.96	Male	Cheek	AS	54	AS-NIA	1	Oily Skin	6 Hours and Above	2	Never Use Sunscreen	2 to 3×/Week	Mild Stress	Good Sleep	3	3	10
P16	64.8803	7.94348	5.6144	20	22.96	Male	Jaw	AS	54	AS-HA	0	Oily Skin	6 Hours and Above	2	Never Use Sunscreen	2 to 3×/Week	Mild Stress	Good Sleep	3	3	10
P16	54.9347	12.7785	5.25385	20	22.96	Male	Forehead	AS	54	AS-NIA	2	Oily Skin	6 Hours and Above	2	Never Use Sunscreen	2 to 3×/Week	Mild Stress	Good Sleep	3	3	10
P16	48.2633	16.5342	3.86536	20	22.96	Male	Cheek	AS	54	AS-NIA	1	Oily Skin	6 Hours and Above	2	Never Use Sunscreen	2 to 3×/Week	Mild Stress	Good Sleep	3	3	10
P16	12.9644	1.29219	0.333684	20	22.96	Male	Jaw	AS	54	AS-HA	0	Oily Skin	6 Hours and Above	2	Never Use Sunscreen	2 to 3×/Week	Mild Stress	Good Sleep	3	3	10
P16	53.6761	32.7862	1.36833	20	22.96	Male	Glabella	AS	54	AS-NIA	1	Oily Skin	6 Hours and Above	2	Never Use Sunscreen	2 to 3×/Week	Mild Stress	Good Sleep	3	3	10
P16	77.3923	11.0631	2.07153	20	22.96	Male	Nasal dorsum	AS	54	AS-NIA	1	Oily Skin	6 Hours and Above	2	Never Use Sunscreen	2 to 3×/Week	Mild Stress	Good Sleep	3	3	10
P16	36.132	13.1816	1.3213	20	22.96	Male	Chin	AS	54	AS-NIA	1	Oily Skin	6 Hours and Above	2	Never Use Sunscreen	2 to 3×/Week	Mild Stress	Good Sleep	3	3	10
P17	53.8889	26.7306	4.57528	16	20.33	Male	Forehead	AS	36	AS-NIA	2	Oily Skin	3 to 6 Hours	1 to 2	Never Use Sunscreen	1×/Week	Mild Stress	Mild Insomnia	3	8	5
P17	61.1224	22.1687	10.5906	16	20.33	Male	Cheek	AS	36	AS-IA	3	Oily Skin	3 to 6 Hours	1 to 2	Never Use Sunscreen	1×/Week	Mild Stress	Mild Insomnia	3	8	5
P17	36.647	8.3757	6.16084	16	20.33	Male	Jaw	AS	36	AS-NIA	1	Oily Skin	3 to 6 Hours	1 to 2	Never Use Sunscreen	1×/Week	Mild Stress	Mild Insomnia	3	8	5
P17	62.3967	20.3144	4.71637	16	20.33	Male	Forehead	AS	36	AS-NIA	2	Oily Skin	3 to 6 Hours	1 to 2	Never Use Sunscreen	1×/Week	Mild Stress	Mild Insomnia	3	8	5
P17	60.5805	24.35	7.25819	16	20.33	Male	Cheek	AS	36	AS-IA	3	Oily Skin	3 to 6 Hours	1 to 2	Never Use Sunscreen	1×/Week	Mild Stress	Mild Insomnia	3	8	5
P17	49.3875	23.0892	11.1213	16	20.33	Male	Jaw	AS	36	AS-NIA	1	Oily Skin	3 to 6 Hours	1 to 2	Never Use Sunscreen	1×/Week	Mild Stress	Mild Insomnia	3	8	5
P17	54.8205	27.7003	11.7148	16	20.33	Male	Glabella	AS	36	AS-NIA	1	Oily Skin	3 to 6 Hours	1 to 2	Never Use Sunscreen	1×/Week	Mild Stress	Mild Insomnia	3	8	5
P17	52.1577	28.661	7.00513	16	20.33	Male	Nasal dorsum	AS	36	AS-NIA	1	Oily Skin	3 to 6 Hours	1 to 2	Never Use Sunscreen	1×/Week	Mild Stress	Mild Insomnia	3	8	5
P17	16.4916	43.9523	10.8279	16	20.33	Male	Chin	AS	36	AS-NIA	2	Oily Skin	3 to 6 Hours	1 to 2	Never Use Sunscreen	1×/Week	Mild Stress	Mild Insomnia	3	8	5
P18	29.1246	1.04136	3.44882	34	26.79	Male	Forehead	HS	0	HS-HA	0	Normal Skin	6 Hours and Above	2	Never Use Sunscreen	1×/Week	High Stress	Mild Insomnia	5	3	5
P18	62.4572	3.84745	2.78817	34	26.79	Male	Cheek	HS	0	HS-HA	0	Normal Skin	6 Hours and Above	2	Never Use Sunscreen	1×/Week	High Stress	Mild Insomnia	5	3	5
P18	57.855	6.61322	4.11171	34	26.79	Male	Jaw	HS	0	HS-HA	0	Normal Skin	6 Hours and Above	2	Never Use Sunscreen	1×/Week	High Stress	Mild Insomnia	5	3	5
P18	55.3132	1.68858	1.44671	34	26.79	Male	Cheek	HS	0	HS-HA	0	Normal Skin	6 Hours and Above	2	Never Use Sunscreen	1×/Week	High Stress	Mild Insomnia	5	3	5
P18	47.6138	9.28493	2.99196	34	26.79	Male	Jaw	HS	0	HS-HA	0	Normal Skin	6 Hours and Above	2	Never Use Sunscreen	1×/Week	High Stress	Mild Insomnia	5	3	5
P18	51.8241	0.886839	2.73666	34	26.79	Male	Glabella	HS	0	HS-HA	0	Normal Skin	6 Hours and Above	2	Never Use Sunscreen	1×/Week	High Stress	Mild Insomnia	5	3	5
P18	79.4504	0.904754	1.03912	34	26.79	Male	Nasal dorsum	HS	0	HS-HA	0	Normal Skin	6 Hours and Above	2	Never Use Sunscreen	1×/Week	High Stress	Mild Insomnia	5	3	5
P18	59.3241	16.3281	2.0357	34	26.79	Male	Chin	HS	0	HS-HA	0	Normal Skin	6 Hours and Above	2	Never Use Sunscreen	1×/Week	High Stress	Mild Insomnia	5	3	5
P19	24.7867	21.732	10.5592	19	16.9	Female	Forehead	AS	72	AS-IA	3	Oily Skin	Within 1 Hour	2	Strictly Use Sunscreen	1×/Week	Moderate Stress	Mild Insomnia	1	6	1
P19	12.2814	17.3516	19.4836	19	16.9	Female	Cheek	AS	72	AS-NIA	2	Oily Skin	Within 1 Hour	2	Strictly Use Sunscreen	1×/Week	Moderate Stress	Mild Insomnia	1	6	1
P19	6.26834	9.19535	8.54366	19	16.9	Female	Jaw	AS	72	AS-HA	0	Oily Skin	Within 1 Hour	2	Strictly Use Sunscreen	1×/Week	Moderate Stress	Mild Insomnia	1	6	1
P19	21.2192	22.1083	8.09352	19	16.9	Female	Forehead	AS	72	AS-NIA	2	Oily Skin	Within 1 Hour	2	Strictly Use Sunscreen	1×/Week	Moderate Stress	Mild Insomnia	1	6	1
P19	11.184	13.6811	14.1581	19	16.9	Female	Cheek	AS	72	AS-NIA	1	Oily Skin	Within 1 Hour	2	Strictly Use Sunscreen	1×/Week	Moderate Stress	Mild Insomnia	1	6	1
P19	27.324	10.9086	7.56276	19	16.9	Female	Jaw	AS	72	AS-NIA	1	Oily Skin	Within 1 Hour	2	Strictly Use Sunscreen	1×/Week	Moderate Stress	Mild Insomnia	1	6	1
P19	54.9258	15.6272	5.88986	19	16.9	Female	Glabella	AS	72	AS-HA	0	Oily Skin	Within 1 Hour	2	Strictly Use Sunscreen	1×/Week	Moderate Stress	Mild Insomnia	1	6	1
P19	57.4721	18.6639	5.93689	19	16.9	Female	Nasal dorsum	AS	72	AS-NIA	1	Oily Skin	Within 1 Hour	2	Strictly Use Sunscreen	1×/Week	Moderate Stress	Mild Insomnia	1	6	1
P19	20.5182	10.5234	3.37043	19	16.9	Female	Chin	AS	72	AS-NIA	2	Oily Skin	Within 1 Hour	2	Strictly Use Sunscreen	1×/Week	Moderate Stress	Mild Insomnia	1	6	1
P20	2.08049	16.4916	12.8569	16	26.88	Male	Forehead	AS	24	AS-NIA	1	Oily Skin	6 Hours and Above	2	Occasionally Use Sunscreen	2 to 3×/Week	Moderate Stress	Good Sleep	5	8	4
P20	0.987616	5.35238	6.17876	16	26.88	Male	Cheek	AS	24	AS-IA	3	Oily Skin	6 Hours and Above	2	Occasionally Use Sunscreen	2 to 3×/Week	Moderate Stress	Good Sleep	5	8	4
P20	0.920431	5.94137	16.0549	16	26.88	Male	Jaw	AS	24	AS-NIA	1	Oily Skin	6 Hours and Above	2	Occasionally Use Sunscreen	2 to 3×/Week	Moderate Stress	Good Sleep	5	8	4
P20	0.696482	13.1122	7.3948	16	26.88	Male	Forehead	AS	24	AS-NIA	1	Oily Skin	6 Hours and Above	2	Occasionally Use Sunscreen	2 to 3×/Week	Moderate Stress	Good Sleep	5	8	4
P20	0.586747	6.80357	8.36226	16	26.88	Male	Cheek	AS	24	AS-NIA	2	Oily Skin	6 Hours and Above	2	Occasionally Use Sunscreen	2 to 3×/Week	Moderate Stress	Good Sleep	5	8	4
P20	0.884599	6.6177	13.3698	16	26.88	Male	Jaw	AS	24	AS-HA	0	Oily Skin	6 Hours and Above	2	Occasionally Use Sunscreen	2 to 3×/Week	Moderate Stress	Good Sleep	5	8	4
P20	2.132	9.01619	12.6218	16	26.88	Male	Glabella	AS	24	AS-NIA	1	Oily Skin	6 Hours and Above	2	Occasionally Use Sunscreen	2 to 3×/Week	Moderate Stress	Good Sleep	5	8	4
P20	8.3533	39.63	9.44841	16	26.88	Male	Nasal dorsum	AS	24	AS-IA	4	Oily Skin	6 Hours and Above	2	Occasionally Use Sunscreen	2 to 3×/Week	Moderate Stress	Good Sleep	5	8	4
P20	3.24278	33.0728	8.84375	16	26.88	Male	Chin	AS	24	AS-IA	3	Oily Skin	6 Hours and Above	2	Occasionally Use Sunscreen	2 to 3×/Week	Moderate Stress	Good Sleep	5	8	4
P21	71.5719	8.01514	5.98616	30	24.34	Male	Forehead	HS	0	HS-HA	0	Oily Skin	6 Hours and Above	2	Often Use Sunscreen	Daily	High Stress	Mild Insomnia	6	6	6
P21	53.7299	15.074	20.1666	30	24.34	Male	Cheek	HS	0	HS-HA	0	Oily Skin	6 Hours and Above	2	Often Use Sunscreen	Daily	High Stress	Mild Insomnia	6	6	6
P21	68.7165	13.0988	6.79462	30	24.34	Male	Jaw	HS	0	HS-HA	0	Oily Skin	6 Hours and Above	2	Often Use Sunscreen	Daily	High Stress	Mild Insomnia	6	6	6
P21	78.857	5.8182	3.82729	30	24.34	Male	Forehead	HS	0	HS-HA	0	Oily Skin	6 Hours and Above	2	Often Use Sunscreen	Daily	High Stress	Mild Insomnia	6	6	6
P21	55.3961	13.6699	15.616	30	24.34	Male	Cheek	HS	0	HS-HA	0	Oily Skin	6 Hours and Above	2	Often Use Sunscreen	Daily	High Stress	Mild Insomnia	6	6	6
P21	63.1268	21.1968	5.77117	30	24.34	Male	Jaw	HS	0	HS-HA	0	Oily Skin	6 Hours and Above	2	Often Use Sunscreen	Daily	High Stress	Mild Insomnia	6	6	6
P21	36.4701	33.2923	15.934	30	24.34	Male	Glabella	HS	0	HS-HA	0	Oily Skin	6 Hours and Above	2	Often Use Sunscreen	Daily	High Stress	Mild Insomnia	6	6	6
P21	76.9959	4.24831	4.86641	30	24.34	Male	Nasal dorsum	HS	0	HS-HA	0	Oily Skin	6 Hours and Above	2	Often Use Sunscreen	Daily	High Stress	Mild Insomnia	6	6	6
P21	51.9092	19.7142	7.58516	30	24.34	Male	Chin	HS	0	HS-HA	0	Oily Skin	6 Hours and Above	2	Often Use Sunscreen	Daily	High Stress	Mild Insomnia	6	6	6
P22	74.2682	12.9084	1.46239	39	21.34	Female	Forehead	AS	0	AS-NIA	2	Combination Skin	6 Hours and Above	2	Often Use Sunscreen	1×/Week	High Stress	Mild Insomnia	1	6	1
P22	80.933	11.7349	1.78263	39	21.34	Female	Cheek	AS	0	AS-NIA	2	Combination Skin	6 Hours and Above	2	Often Use Sunscreen	1×/Week	High Stress	Mild Insomnia	1	6	1
P22	89.1541	6.25714	0.671847	39	21.34	Female	Jaw	AS	0	AS-NIA	1	Combination Skin	6 Hours and Above	2	Often Use Sunscreen	1×/Week	High Stress	Mild Insomnia	1	6	1
P22	81.9945	14.1267	0.465814	39	21.34	Female	Forehead	AS	0	AS-NIA	2	Combination Skin	6 Hours and Above	2	Often Use Sunscreen	1×/Week	High Stress	Mild Insomnia	1	6	1
P22	69.1712	6.0847	0.712158	39	21.34	Female	Cheek	AS	0	AS-NIA	2	Combination Skin	6 Hours and Above	2	Often Use Sunscreen	1×/Week	High Stress	Mild Insomnia	1	6	1
P22	81.9251	5.11052	1.02793	39	21.34	Female	Jaw	AS	0	AS-NIA	1	Combination Skin	6 Hours and Above	2	Often Use Sunscreen	1×/Week	High Stress	Mild Insomnia	1	6	1
P22	86.7489	11.7013	0.210512	39	21.34	Female	Glabella	AS	0	AS-HA	0	Combination Skin	6 Hours and Above	2	Often Use Sunscreen	1×/Week	High Stress	Mild Insomnia	1	6	1
P22	90.1754	6.41614	0.284415	39	21.34	Female	Nasal dorsum	AS	0	AS-NIA	1	Combination Skin	6 Hours and Above	2	Often Use Sunscreen	1×/Week	High Stress	Mild Insomnia	1	6	1
P22	66.8018	30.1458	1.10407	39	21.34	Female	Chin	AS	0	AS-HA	0	Combination Skin	6 Hours and Above	2	Often Use Sunscreen	1×/Week	High Stress	Mild Insomnia	1	6	1
P23	64.307	26.7373	2.1208	36	33.14	Male	Forehead	HS	0	HS-HA	0	Combination Skin	1 to 3 Hours	3 and Above	Never Use Sunscreen	Seldom Exercise (Less than 1x/Month)	High Stress	Severe Insomnia	8	1	2
P23	41.2693	56.0567	0.644973	36	33.14	Male	Cheek	HS	0	HS-HA	0	Combination Skin	1 to 3 Hours	3 and Above	Never Use Sunscreen	Seldom Exercise (Less than 1x/Month)	High Stress	Severe Insomnia	8	1	2
P23	49.1479	36.0491	5.54946	36	33.14	Male	Jaw	HS	0	HS-HA	0	Combination Skin	1 to 3 Hours	3 and Above	Never Use Sunscreen	Seldom Exercise (Less than 1x/Month)	High Stress	Severe Insomnia	8	1	2
P23	65.8522	23.8439	2.07377	36	33.14	Male	Forehead	HS	0	HS-HA	0	Combination Skin	1 to 3 Hours	3 and Above	Never Use Sunscreen	Seldom Exercise (Less than 1x/Month)	High Stress	Severe Insomnia	8	1	2
P23	61.4852	33.8992	1.60124	36	33.14	Male	Cheek	HS	0	HS-HA	0	Combination Skin	1 to 3 Hours	3 and Above	Never Use Sunscreen	Seldom Exercise (Less than 1x/Month)	High Stress	Severe Insomnia	8	1	2
P23	55.882	25.575	5.03662	36	33.14	Male	Jaw	HS	0	HS-HA	0	Combination Skin	1 to 3 Hours	3 and Above	Never Use Sunscreen	Seldom Exercise (Less than 1x/Month)	High Stress	Severe Insomnia	8	1	2
P23	60.3812	24.7956	9.47753	36	33.14	Male	Glabella	HS	0	HS-HA	0	Combination Skin	1 to 3 Hours	3 and Above	Never Use Sunscreen	Seldom Exercise (Less than 1x/Month)	High Stress	Severe Insomnia	8	1	2
P23	67.4468	23.3534	3.54959	36	33.14	Male	Nasal dorsum	HS	0	HS-HA	0	Combination Skin	1 to 3 Hours	3 and Above	Never Use Sunscreen	Seldom Exercise (Less than 1x/Month)	High Stress	Severe Insomnia	8	1	2
P23	33.7782	30.7258	10.5771	36	33.14	Male	Chin	HS	0	HS-HA	0	Combination Skin	1 to 3 Hours	3 and Above	Never Use Sunscreen	Seldom Exercise (Less than 1x/Month)	High Stress	Severe Insomnia	8	1	2
P24	55.4252	16.9126	4.35805	34	18.75	Female	Forehead	AS	1	AS-HA	0	Oily Skin	1 to 3 Hours	2	Strictly Use Sunscreen	Seldom Exercise (Less than 1x/Month)	Moderate Stress	Moderate Insomnia	5	5	5
P24	9.71715	5.21577	0.253063	34	18.75	Female	Cheek	AS	1	AS-NIA	2	Oily Skin	1 to 3 Hours	2	Strictly Use Sunscreen	Seldom Exercise (Less than 1x/Month)	Moderate Stress	Moderate Insomnia	5	5	5
P24	11.511	3.16216	0.629297	34	18.75	Female	Jaw	AS	1	AS-HA	0	Oily Skin	1 to 3 Hours	2	Strictly Use Sunscreen	Seldom Exercise (Less than 1x/Month)	Moderate Stress	Moderate Insomnia	5	5	5
P24	57.537	8.24357	2.14991	34	18.75	Female	Forehead	AS	1	AS-HA	0	Oily Skin	1 to 3 Hours	2	Strictly Use Sunscreen	Seldom Exercise (Less than 1x/Month)	Moderate Stress	Moderate Insomnia	5	5	5
P24	35.001	24.9882	1.22948	34	18.75	Female	Cheek	AS	1	AS-NIA	1	Oily Skin	1 to 3 Hours	2	Strictly Use Sunscreen	Seldom Exercise (Less than 1x/Month)	Moderate Stress	Moderate Insomnia	5	5	5
P24	9.20879	4.43867	1.24516	34	18.75	Female	Jaw	AS	1	AS-HA	0	Oily Skin	1 to 3 Hours	2	Strictly Use Sunscreen	Seldom Exercise (Less than 1x/Month)	Moderate Stress	Moderate Insomnia	5	5	5
P24	71.2472	19.4881	1.13094	34	18.75	Female	Glabella	AS	1	AS-HA	0	Oily Skin	1 to 3 Hours	2	Strictly Use Sunscreen	Seldom Exercise (Less than 1x/Month)	Moderate Stress	Moderate Insomnia	5	5	5
P24	60.2804	16.8723	1.90357	34	18.75	Female	Nasal dorsum	AS	1	AS-NIA	1	Oily Skin	1 to 3 Hours	2	Strictly Use Sunscreen	Seldom Exercise (Less than 1x/Month)	Moderate Stress	Moderate Insomnia	5	5	5
P24	13.1055	24.5068	1.71769	34	18.75	Female	Chin	AS	1	AS-IA	4	Oily Skin	1 to 3 Hours	2	Strictly Use Sunscreen	Seldom Exercise (Less than 1x/Month)	Moderate Stress	Moderate Insomnia	5	5	5
P25	21.2662	3.67277	0.6181	28	17.72	Female	Forehead	AS	2	AS-NIA	1	Oily Skin	3 to 6 Hours	2	Strictly Use Sunscreen	2 to 3×/Week	Moderate Stress	Moderate Insomnia	4	3	1
P25	16.3707	1.50046	1.56988	28	17.72	Female	Cheek	AS	2	AS-NIA	2	Oily Skin	3 to 6 Hours	2	Strictly Use Sunscreen	2 to 3×/Week	Moderate Stress	Moderate Insomnia	4	3	1
P25	12.9443	1.99091	1.59676	28	17.72	Female	Jaw	AS	2	AS-HA	0	Oily Skin	3 to 6 Hours	2	Strictly Use Sunscreen	2 to 3×/Week	Moderate Stress	Moderate Insomnia	4	3	1
P25	57.6893	3.10841	0.335924	28	17.72	Female	Forehead	AS	2	AS-HA	0	Oily Skin	3 to 6 Hours	2	Strictly Use Sunscreen	2 to 3×/Week	Moderate Stress	Moderate Insomnia	4	3	1
P25	18.9327	1.19813	1.05928	28	17.72	Female	Cheek	AS	2	AS-NIA	1	Oily Skin	3 to 6 Hours	2	Strictly Use Sunscreen	2 to 3×/Week	Moderate Stress	Moderate Insomnia	4	3	1
P25	19.3156	1.69529	0.915952	28	17.72	Female	Jaw	AS	2	AS-HA	0	Oily Skin	3 to 6 Hours	2	Strictly Use Sunscreen	2 to 3×/Week	Moderate Stress	Moderate Insomnia	4	3	1
P25	43.7328	0.962981	1.00105	28	17.72	Female	Glabella	AS	2	AS-NIA	1	Oily Skin	3 to 6 Hours	2	Strictly Use Sunscreen	2 to 3×/Week	Moderate Stress	Moderate Insomnia	4	3	1
P25	21.8261	1.71321	2.52391	28	17.72	Female	Nasal dorsum	AS	2	AS-NIA	1	Oily Skin	3 to 6 Hours	2	Strictly Use Sunscreen	2 to 3×/Week	Moderate Stress	Moderate Insomnia	4	3	1
P25	13.5915	1.61019	1.59676	28	17.72	Female	Chin	AS	2	AS-NIA	2	Oily Skin	3 to 6 Hours	2	Strictly Use Sunscreen	2 to 3×/Week	Moderate Stress	Moderate Insomnia	4	3	1
P26	7.28283	26.4327	28.8715	36	28.37	Male	Forehead	HS	0	HS-HA	0	Normal Skin	6 Hours and Above	2	Never Use Sunscreen	1×/Week	Moderate Stress	Mild Insomnia	10	3	6
P26	21.1789	17.5218	7.00961	36	28.37	Male	Cheek	HS	0	HS-HA	0	Normal Skin	6 Hours and Above	2	Never Use Sunscreen	1×/Week	Moderate Stress	Mild Insomnia	10	3	6
P26	10.6152	19.3447	10.3129	36	28.37	Male	Jaw	HS	0	HS-HA	0	Normal Skin	6 Hours and Above	2	Never Use Sunscreen	1×/Week	Moderate Stress	Mild Insomnia	10	3	6
P26	4.31326	37.554	11.6566	36	28.37	Male	Forehead	HS	0	HS-HA	0	Normal Skin	6 Hours and Above	2	Never Use Sunscreen	1×/Week	Moderate Stress	Mild Insomnia	10	3	6
P26	27.9197	16.9776	5.77789	36	28.37	Male	Cheek	HS	0	HS-HA	0	Normal Skin	6 Hours and Above	2	Never Use Sunscreen	1×/Week	Moderate Stress	Mild Insomnia	10	3	6
P26	17.2374	25.7922	8.40033	36	28.37	Male	Jaw	HS	0	HS-HA	0	Normal Skin	6 Hours and Above	2	Never Use Sunscreen	1×/Week	Moderate Stress	Mild Insomnia	10	3	6
P26	34.6225	24.0633	9.33868	36	28.37	Male	Glabella	HS	0	HS-HA	0	Normal Skin	6 Hours and Above	2	Never Use Sunscreen	1×/Week	Moderate Stress	Mild Insomnia	10	3	6
P26	58.3746	6.10709	2.69411	36	28.37	Male	Nasal dorsum	HS	0	HS-HA	0	Normal Skin	6 Hours and Above	2	Never Use Sunscreen	1×/Week	Moderate Stress	Mild Insomnia	10	3	6
P26	43.679	20.5451	6.58858	36	28.37	Male	Chin	HS	0	HS-HA	0	Normal Skin	6 Hours and Above	2	Never Use Sunscreen	1×/Week	Moderate Stress	Mild Insomnia	10	3	6
P27	76.454	15.5398	3.44658	32	18.25	Female	Forehead	AS	50	AS-HA	0	Combination Skin	1 to 3 Hours	2	Strictly Use Sunscreen	Daily	Moderate Stress	Good Sleep	8	4	2
P27	78.7629	7.09471	7.29402	32	18.25	Female	Cheek	AS	50	AS-HA	0	Combination Skin	1 to 3 Hours	2	Strictly Use Sunscreen	Daily	Moderate Stress	Good Sleep	8	4	2
P27	72.8103	13.4795	5.56066	32	18.25	Female	Jaw	AS	50	AS-NIA	1	Combination Skin	1 to 3 Hours	2	Strictly Use Sunscreen	Daily	Moderate Stress	Good Sleep	8	4	2
P27	75.9815	16.5588	2.78369	32	18.25	Female	Forehead	AS	50	AS-HA	0	Combination Skin	1 to 3 Hours	2	Strictly Use Sunscreen	Daily	Moderate Stress	Good Sleep	8	4	2
P27	71.5249	5.07021	8.20774	32	18.25	Female	Cheek	AS	50	AS-HA	0	Combination Skin	1 to 3 Hours	2	Strictly Use Sunscreen	Daily	Moderate Stress	Good Sleep	8	4	2
P27	61.9466	12.0776	23.7901	32	18.25	Female	Jaw	AS	50	AS-NIA	1	Combination Skin	1 to 3 Hours	2	Strictly Use Sunscreen	Daily	Moderate Stress	Good Sleep	8	4	2
P27	67.2654	11.4236	19.768	32	18.25	Female	Glabella	AS	50	AS-HA	0	Combination Skin	1 to 3 Hours	2	Strictly Use Sunscreen	Daily	Moderate Stress	Good Sleep	8	4	2
P27	68.4724	10.1404	20.1801	32	18.25	Female	Nasal dorsum	AS	50	AS-HA	0	Combination Skin	1 to 3 Hours	2	Strictly Use Sunscreen	Daily	Moderate Stress	Good Sleep	8	4	2
P27	57.9916	15.0583	22.5696	32	18.25	Female	Chin	AS	50	AS-NIA	1	Combination Skin	1 to 3 Hours	2	Strictly Use Sunscreen	Daily	Moderate Stress	Good Sleep	8	4	2
P28	80.8971	11.0161	0.30905	16	18.42	Male	Forehead	AS	24	AS-IA	4	Combination Skin	6 Hours and Above	2	Never Use Sunscreen	Daily	Moderate Stress	Good Sleep	9	2	5
P28	45.343	36.497	8.10248	16	18.42	Male	Cheek	AS	24	AS-IA	4	Combination Skin	6 Hours and Above	2	Never Use Sunscreen	Daily	Moderate Stress	Good Sleep	9	2	5
P28	53.2461	41.1193	0.830851	16	18.42	Male	Jaw	AS	24	AS-IA	4	Combination Skin	6 Hours and Above	2	Never Use Sunscreen	Daily	Moderate Stress	Good Sleep	9	2	5
P28	60.567	17.3896	1.61019	16	18.42	Male	Forehead	AS	24	AS-IA	4	Combination Skin	6 Hours and Above	2	Never Use Sunscreen	Daily	Moderate Stress	Good Sleep	9	2	5
P28	54.2853	31.7403	2.68291	16	18.42	Male	Cheek	AS	24	AS-IA	4	Combination Skin	6 Hours and Above	2	Never Use Sunscreen	Daily	Moderate Stress	Good Sleep	9	2	5
P28	52.057	36.5194	1.94388	16	18.42	Male	Jaw	AS	24	AS-IA	4	Combination Skin	6 Hours and Above	2	Never Use Sunscreen	Daily	Moderate Stress	Good Sleep	9	2	5
P28	37.3861	45.7595	6.46765	16	18.42	Male	Glabella	AS	24	AS-NIA	2	Combination Skin	6 Hours and Above	2	Never Use Sunscreen	Daily	Moderate Stress	Good Sleep	9	2	5
P28	35.3772	54.3368	7.36569	16	18.42	Male	Nasal dorsum	AS	24	AS-IA	3	Combination Skin	6 Hours and Above	2	Never Use Sunscreen	Daily	Moderate Stress	Good Sleep	9	2	5
P28	47.6631	39.0388	6.12053	16	18.42	Male	Chin	AS	24	AS-IA	4	Combination Skin	6 Hours and Above	2	Never Use Sunscreen	Daily	Moderate Stress	Good Sleep	9	2	5
P29	27.5726	17.6606	13.1055	25	22.06	Female	Forehead	HS	0	HS-HA	0	Combination Skin	Within 1 Hour	2	Often Use Sunscreen	1×/Week	Mild Stress	Good Sleep	8	2	2
P29	35.2854	12.203	11.9701	25	22.06	Female	Cheek	HS	0	HS-HA	0	Combination Skin	Within 1 Hour	2	Often Use Sunscreen	1×/Week	Mild Stress	Good Sleep	8	2	2
P29	29.2007	13.8333	11.1661	25	22.06	Female	Jaw	HS	0	HS-HA	0	Combination Skin	Within 1 Hour	2	Often Use Sunscreen	1×/Week	Mild Stress	Good Sleep	8	2	2
P29	47.9856	20.1353	9.34092	25	22.06	Female	Forehead	HS	0	HS-HA	0	Combination Skin	Within 1 Hour	2	Often Use Sunscreen	1×/Week	Mild Stress	Good Sleep	8	2	2
P29	22.9346	18.0257	19.6874	25	22.06	Female	Cheek	HS	0	HS-HA	0	Combination Skin	Within 1 Hour	2	Often Use Sunscreen	1×/Week	Mild Stress	Good Sleep	8	2	2
P29	13.7348	17.1926	10.1919	25	22.06	Female	Jaw	HS	0	HS-HA	0	Combination Skin	Within 1 Hour	2	Often Use Sunscreen	1×/Week	Mild Stress	Good Sleep	8	2	2
P29	64.5914	7.89197	2.87775	25	22.06	Female	Nasal dorsum	HS	0	HS-HA	0	Combination Skin	Within 1 Hour	2	Often Use Sunscreen	1×/Week	Mild Stress	Good Sleep	8	2	2
P29	55.6043	20.4309	7.54709	25	22.06	Female	Glabella	HS	0	HS-HA	0	Combination Skin	Within 1 Hour	2	Often Use Sunscreen	1×/Week	Mild Stress	Good Sleep	8	2	2
P29	33.14	42.7944	3.30997	25	22.06	Female	Chin	HS	0	HS-HA	0	Combination Skin	Within 1 Hour	2	Often Use Sunscreen	1×/Week	Mild Stress	Good Sleep	8	2	2
P30	84.3101	3.25846	2.04466	29	24.34	Male	Forehead	AS	180	AS-NIA	1	Oily Skin	3 to 6 Hours	3 and Above	Never Use Sunscreen	Never Exercise	Mild Stress	Good Sleep	5	5	5
P30	62.3206	25.2547	1.87669	29	24.34	Male	Cheek	AS	180	AS-NIA	2	Oily Skin	3 to 6 Hours	3 and Above	Never Use Sunscreen	Never Exercise	Mild Stress	Good Sleep	5	5	5
P30	68.4971	4.31326	1.91924	29	24.34	Male	Jaw	AS	180	AS-NIA	2	Oily Skin	3 to 6 Hours	3 and Above	Never Use Sunscreen	Never Exercise	Mild Stress	Good Sleep	5	5	5
P30	78.0194	1.79607	2.49255	29	24.34	Male	Forehead	AS	180	AS-NIA	1	Oily Skin	3 to 6 Hours	3 and Above	Never Use Sunscreen	Never Exercise	Mild Stress	Good Sleep	5	5	5
P30	61.3195	14.326	5.52706	29	24.34	Male	Cheek	AS	180	AS-IA	3	Oily Skin	3 to 6 Hours	3 and Above	Never Use Sunscreen	Never Exercise	Mild Stress	Good Sleep	5	5	5
P30	61.2949	14.9508	7.16861	29	24.34	Male	Jaw	AS	180	AS-IA	3	Oily Skin	3 to 6 Hours	3 and Above	Never Use Sunscreen	Never Exercise	Mild Stress	Good Sleep	5	5	5
P30	51.7927	22.7129	7.89869	29	24.34	Male	Glabella	AS	180	AS-HA	0	Oily Skin	3 to 6 Hours	3 and Above	Never Use Sunscreen	Never Exercise	Mild Stress	Good Sleep	5	5	5
P30	40.4251	47.5354	2.62916	29	24.34	Male	Nasal dorsum	AS	180	AS-NIA	2	Oily Skin	3 to 6 Hours	3 and Above	Never Use Sunscreen	Never Exercise	Mild Stress	Good Sleep	5	5	5
P30	22.91	67.599	2.72994	29	24.34	Male	Chin	AS	180	AS-IA	3	Oily Skin	3 to 6 Hours	3 and Above	Never Use Sunscreen	Never Exercise	Mild Stress	Good Sleep	5	5	5
P31	50.1198	2.55974	13.2264	35	28.13	Female	Forehead	AS	6	AS-NIA	1	Combination Skin	1 to 3 Hours	2	Often Use Sunscreen	Seldom Exercise (Less than 1x/Month)	High Stress	Mild Insomnia	1	8	2
P31	36.385	2.66947	15.336	35	28.13	Female	Cheek	AS	6	AS-IA	3	Combination Skin	1 to 3 Hours	2	Often Use Sunscreen	Seldom Exercise (Less than 1x/Month)	High Stress	Mild Insomnia	1	8	2
P31	35.066	3.94822	17.1478	35	28.13	Female	Jaw	AS	6	AS-IA	3	Combination Skin	1 to 3 Hours	2	Often Use Sunscreen	Seldom Exercise (Less than 1x/Month)	High Stress	Mild Insomnia	1	8	2
P31	39.6636	1.99539	16.7245	35	28.13	Female	Forehead	AS	6	AS-NIA	1	Combination Skin	1 to 3 Hours	2	Often Use Sunscreen	Seldom Exercise (Less than 1x/Month)	High Stress	Mild Insomnia	1	8	2
P31	35.4982	2.71202	18.1802	35	28.13	Female	Cheek	AS	6	AS-NIA	2	Combination Skin	1 to 3 Hours	2	Often Use Sunscreen	Seldom Exercise (Less than 1x/Month)	High Stress	Mild Insomnia	1	8	2
P31	34.8532	2.5575	20.3055	35	28.13	Female	Jaw	AS	6	AS-NIA	2	Combination Skin	1 to 3 Hours	2	Often Use Sunscreen	Seldom Exercise (Less than 1x/Month)	High Stress	Mild Insomnia	1	8	2
P31	49.981	1.31682	13.9923	35	28.13	Female	Glabella	AS	6	AS-HA	0	Combination Skin	1 to 3 Hours	2	Often Use Sunscreen	Seldom Exercise (Less than 1x/Month)	High Stress	Mild Insomnia	1	8	2
P31	57.8326	1.64379	10.8414	35	28.13	Female	Nasal dorsum	AS	6	AS-NIA	1	Combination Skin	1 to 3 Hours	2	Often Use Sunscreen	Seldom Exercise (Less than 1x/Month)	High Stress	Mild Insomnia	1	8	2
P31	29.7964	3.90119	14.1446	35	28.13	Female	Chin	AS	6	AS-NIA	2	Combination Skin	1 to 3 Hours	2	Often Use Sunscreen	Seldom Exercise (Less than 1x/Month)	High Stress	Mild Insomnia	1	8	2
P32	68.7546	3.58766	0.550915	11	16.63	Female	Forehead	AS	12	AS-NIA	2	Oily Skin	3 to 6 Hours	1 to 2	Occasionally Use Sunscreen	4 to 6×/Week	Mild Stress	Mild Insomnia	6	5	5
P32	34.4904	7.99946	1.88789	11	16.63	Female	Cheek	AS	12	AS-HA	0	Oily Skin	3 to 6 Hours	1 to 2	Occasionally Use Sunscreen	4 to 6×/Week	Mild Stress	Mild Insomnia	6	5	5
P32	11.0653	3.43314	1.60795	11	16.63	Female	Jaw	AS	12	AS-HA	0	Oily Skin	3 to 6 Hours	1 to 2	Occasionally Use Sunscreen	4 to 6×/Week	Mild Stress	Mild Insomnia	6	5	5
P32	67.655	5.07469	0.696482	11	16.63	Female	Forehead	AS	12	AS-NIA	2	Oily Skin	3 to 6 Hours	1 to 2	Occasionally Use Sunscreen	4 to 6×/Week	Mild Stress	Mild Insomnia	6	5	5
P32	25.4137	14.2566	1.43327	11	16.63	Female	Cheek	AS	12	AS-HA	0	Oily Skin	3 to 6 Hours	1 to 2	Occasionally Use Sunscreen	4 to 6×/Week	Mild Stress	Mild Insomnia	6	5	5
P32	14.4201	3.99301	5.09484	11	16.63	Female	Jaw	AS	12	AS-HA	0	Oily Skin	3 to 6 Hours	1 to 2	Occasionally Use Sunscreen	4 to 6×/Week	Mild Stress	Mild Insomnia	6	5	5
P32	55.04	6.36239	0.920431	11	16.63	Female	Glabella	AS	12	AS-IA	3	Oily Skin	3 to 6 Hours	1 to 2	Occasionally Use Sunscreen	4 to 6×/Week	Mild Stress	Mild Insomnia	6	5	5
P32	43.1953	10.4651	0.9697	11	16.63	Female	Nasal dorsum	AS	12	AS-NIA	1	Oily Skin	3 to 6 Hours	1 to 2	Occasionally Use Sunscreen	4 to 6×/Week	Mild Stress	Mild Insomnia	6	5	5
P32	9.61861	3.25846	1.61467	11	16.63	Female	Chin	AS	12	AS-HA	0	Oily Skin	3 to 6 Hours	1 to 2	Occasionally Use Sunscreen	4 to 6×/Week	Mild Stress	Mild Insomnia	6	5	5
P33	63.5097	4.38268	5.90106	24	22.49	Female	Forehead	AS	2	AS-IA	4	Normal Skin	6 Hours and Above	3 and Above	Occasionally Use Sunscreen	Seldom Exercise (Less than 1x/Month)	High Stress	Good Sleep	4	7	1
P33	32.0382	8.1831	11.1571	24	22.49	Female	Cheek	AS	2	AS-IA	4	Normal Skin	6 Hours and Above	3 and Above	Occasionally Use Sunscreen	Seldom Exercise (Less than 1x/Month)	High Stress	Good Sleep	4	7	1
P33	43.8201	5.30088	7.2022	24	22.49	Female	Jaw	AS	2	AS-HA	0	Normal Skin	6 Hours and Above	3 and Above	Occasionally Use Sunscreen	Seldom Exercise (Less than 1x/Month)	High Stress	Good Sleep	4	7	1
P33	61.1426	4.30206	9.44393	24	22.49	Female	Forehead	AS	2	AS-IA	4	Normal Skin	6 Hours and Above	3 and Above	Occasionally Use Sunscreen	Seldom Exercise (Less than 1x/Month)	High Stress	Good Sleep	4	7	1
P33	65.532	9.08786	5.70622	24	22.49	Female	Cheek	AS	2	AS-IA	3	Normal Skin	6 Hours and Above	3 and Above	Occasionally Use Sunscreen	Seldom Exercise (Less than 1x/Month)	High Stress	Good Sleep	4	7	1
P33	44.5412	2.28428	3.13977	24	22.49	Female	Jaw	AS	2	AS-NIA	1	Normal Skin	6 Hours and Above	3 and Above	Occasionally Use Sunscreen	Seldom Exercise (Less than 1x/Month)	High Stress	Good Sleep	4	7	1
P33	82.4446	2.55974	2.51271	24	22.49	Female	Glabella	AS	2	AS-IA	3	Normal Skin	6 Hours and Above	3 and Above	Occasionally Use Sunscreen	Seldom Exercise (Less than 1x/Month)	High Stress	Good Sleep	4	7	1
P33	66.7256	5.03214	4.35581	24	22.49	Female	Nasal dorsum	AS	2	AS-NIA	1	Normal Skin	6 Hours and Above	3 and Above	Occasionally Use Sunscreen	Seldom Exercise (Less than 1x/Month)	High Stress	Good Sleep	4	7	1
P33	60.155	14.8881	3.78026	24	22.49	Female	Chin	AS	2	AS-IA	4	Normal Skin	6 Hours and Above	3 and Above	Occasionally Use Sunscreen	Seldom Exercise (Less than 1x/Month)	High Stress	Good Sleep	4	7	1
P34	64.6429	12.2231	3.29429	25	22.31	Female	Forehead	AS	60	AS-NIA	2	Combination Skin	1 to 3 Hours	2	Often Use Sunscreen	Seldom Exercise (Less than 1x/Month)	Moderate Stress	Good Sleep	8	5	3
P34	24.285	37.0255	5.93689	25	22.31	Female	Cheek	AS	60	AS-HA	0	Combination Skin	1 to 3 Hours	2	Often Use Sunscreen	Seldom Exercise (Less than 1x/Month)	Moderate Stress	Good Sleep	8	5	3
P34	21.0131	20.4846	10.2457	25	22.31	Female	Jaw	AS	60	AS-HA	0	Combination Skin	1 to 3 Hours	2	Often Use Sunscreen	Seldom Exercise (Less than 1x/Month)	Moderate Stress	Good Sleep	8	5	3
P34	62.1347	14.7627	3.68844	25	22.31	Female	Forehead	AS	60	AS-NIA	2	Combination Skin	1 to 3 Hours	2	Often Use Sunscreen	Seldom Exercise (Less than 1x/Month)	Moderate Stress	Good Sleep	8	5	3
P34	12.3665	14.7538	8.29508	25	22.31	Female	Cheek	AS	60	AS-HA	0	Combination Skin	1 to 3 Hours	2	Often Use Sunscreen	Seldom Exercise (Less than 1x/Month)	Moderate Stress	Good Sleep	8	5	3
P34	21.3379	18.0189	11.3878	25	22.31	Female	Jaw	AS	60	AS-HA	0	Combination Skin	1 to 3 Hours	2	Often Use Sunscreen	Seldom Exercise (Less than 1x/Month)	Moderate Stress	Good Sleep	8	5	3
P34	52.3459	31.4917	2.97852	25	22.31	Female	Glabella	AS	60	AS-NIA	2	Combination Skin	1 to 3 Hours	2	Often Use Sunscreen	Seldom Exercise (Less than 1x/Month)	Moderate Stress	Good Sleep	8	5	3
P34	52.3526	14.5903	5.91674	25	22.31	Female	Nasal dorsum	AS	60	AS-NIA	1	Combination Skin	1 to 3 Hours	2	Often Use Sunscreen	Seldom Exercise (Less than 1x/Month)	Moderate Stress	Good Sleep	8	5	3
P34	22.2225	21.7208	3.71756	25	22.31	Female	Chin	AS	60	AS-HA	0	Combination Skin	1 to 3 Hours	2	Often Use Sunscreen	Seldom Exercise (Less than 1x/Month)	Moderate Stress	Good Sleep	8	5	3
P35	21.5932	11.4886	2.94493	25	26.95	Female	Forehead	HS	0	HS-HA	0	Dry Skin	1 to 3 Hours	2	Often Use Sunscreen	4 to 6×/Week	Moderate Stress	Mild Insomnia	1	6	3
P35	14.9867	9.8784	2.79712	25	26.95	Female	Cheek	HS	0	HS-HA	0	Dry Skin	1 to 3 Hours	2	Often Use Sunscreen	4 to 6×/Week	Moderate Stress	Mild Insomnia	1	6	3
P35	14.8411	8.81688	3.86088	25	26.95	Female	Jaw	HS	0	HS-HA	0	Dry Skin	1 to 3 Hours	2	Often Use Sunscreen	4 to 6×/Week	Moderate Stress	Mild Insomnia	1	6	3
P35	21.6469	10.0889	3.95494	25	26.95	Female	Forehead	HS	0	HS-HA	0	Dry Skin	1 to 3 Hours	2	Often Use Sunscreen	4 to 6×/Week	Moderate Stress	Mild Insomnia	1	6	3
P35	12.9846	11.1549	3.10617	25	26.95	Female	Cheek	HS	0	HS-HA	0	Dry Skin	1 to 3 Hours	2	Often Use Sunscreen	4 to 6×/Week	Moderate Stress	Mild Insomnia	1	6	3
P35	9.68804	6.89091	3.01659	25	26.95	Female	Jaw	HS	0	HS-HA	0	Dry Skin	1 to 3 Hours	2	Often Use Sunscreen	4 to 6×/Week	Moderate Stress	Mild Insomnia	1	6	3
P35	17.2239	23.2347	3.27638	25	26.95	Female	Glabella	HS	0	HS-HA	0	Dry Skin	1 to 3 Hours	2	Often Use Sunscreen	4 to 6×/Week	Moderate Stress	Mild Insomnia	1	6	3
P35	52.2496	10.772	1.6729	25	26.95	Female	Nasal dorsum	HS	0	HS-HA	0	Dry Skin	1 to 3 Hours	2	Often Use Sunscreen	4 to 6×/Week	Moderate Stress	Mild Insomnia	1	6	3
P35	28.9611	18.1981	2.64484	25	26.95	Female	Chin	HS	0	HS-HA	0	Dry Skin	1 to 3 Hours	2	Often Use Sunscreen	4 to 6×/Week	Moderate Stress	Mild Insomnia	1	6	3
P36	78.2545	2.60901	0.667368	25	17.97	Female	Forehead	AS	48	AS-NIA	2	Combination Skin	6 Hours and Above	2	Often Use Sunscreen	Never Exercise	Moderate Stress	Mild Insomnia	7	8	8
P36	83.5666	4.03332	0.398629	25	17.97	Female	Cheek	AS	48	AS-NIA	1	Combination Skin	6 Hours and Above	2	Often Use Sunscreen	Never Exercise	Moderate Stress	Mild Insomnia	7	8	8
P36	64.6228	13.8177	1.06824	25	17.97	Female	Jaw	AS	48	AS-HA	0	Combination Skin	6 Hours and Above	2	Often Use Sunscreen	Never Exercise	Moderate Stress	Mild Insomnia	7	8	8
P36	83.2889	3.21591	0.284415	25	17.97	Female	Forehead	AS	48	AS-NIA	2	Combination Skin	6 Hours and Above	2	Often Use Sunscreen	Never Exercise	Moderate Stress	Mild Insomnia	7	8	8
P36	85.0895	2.81728	0.253063	25	17.97	Female	Cheek	AS	48	AS-IA	3	Combination Skin	6 Hours and Above	2	Often Use Sunscreen	Never Exercise	Moderate Stress	Mild Insomnia	7	8	8
P36	65.532	6.62441	0.389671	25	17.97	Female	Jaw	AS	48	AS-HA	0	Combination Skin	6 Hours and Above	2	Often Use Sunscreen	Never Exercise	Moderate Stress	Mild Insomnia	7	8	8
P36	92.6545	1.28547	0.0985376	25	17.97	Female	Glabella	AS	48	AS-NIA	1	Combination Skin	6 Hours and Above	2	Often Use Sunscreen	Never Exercise	Moderate Stress	Mild Insomnia	7	8	8
P36	78.3262	10.6286	0.194836	25	17.97	Female	Nasal dorsum	AS	48	AS-NIA	2	Combination Skin	6 Hours and Above	2	Often Use Sunscreen	Never Exercise	Moderate Stress	Mild Insomnia	7	8	8
P36	92.0543	4.01541	0.0671847	25	17.97	Female	Chin	AS	48	AS-NIA	2	Combination Skin	6 Hours and Above	2	Often Use Sunscreen	Never Exercise	Moderate Stress	Mild Insomnia	7	8	8
P37	56.957	35.5004	0.913712	24	23.39	Female	Forehead	AS	120	AS-NIA	1	Combination Skin	6 Hours and Above	1 to 2	Occasionally Use Sunscreen	1×/Week	Moderate Stress	Good Sleep	7	4	8
P37	53.5597	36.6806	0.550915	24	23.39	Female	Cheek	AS	120	AS-NIA	2	Combination Skin	6 Hours and Above	1 to 2	Occasionally Use Sunscreen	1×/Week	Moderate Stress	Good Sleep	7	4	8
P37	30.1055	53.5104	1.24516	24	23.39	Female	Jaw	AS	120	AS-HA	0	Combination Skin	6 Hours and Above	1 to 2	Occasionally Use Sunscreen	1×/Week	Moderate Stress	Good Sleep	7	4	8
P37	56.7823	38.0781	0.553154	24	23.39	Female	Forehead	AS	120	AS-NIA	1	Combination Skin	6 Hours and Above	1 to 2	Occasionally Use Sunscreen	1×/Week	Moderate Stress	Good Sleep	7	4	8
P37	59.6041	32.8959	0.700961	24	23.39	Female	Cheek	AS	120	AS-HA	0	Combination Skin	6 Hours and Above	1 to 2	Occasionally Use Sunscreen	1×/Week	Moderate Stress	Good Sleep	7	4	8
P37	43.361	39.5136	0.627058	24	23.39	Female	Jaw	AS	120	AS-NIA	1	Combination Skin	6 Hours and Above	1 to 2	Occasionally Use Sunscreen	1×/Week	Moderate Stress	Good Sleep	7	4	8
P37	57.1025	38.6939	0.385192	24	23.39	Female	Glabella	AS	120	AS-HA	0	Combination Skin	6 Hours and Above	1 to 2	Occasionally Use Sunscreen	1×/Week	Moderate Stress	Good Sleep	7	4	8
P37	52.0794	44.595	0.192596	24	23.39	Female	Nasal dorsum	AS	120	AS-NIA	1	Combination Skin	6 Hours and Above	1 to 2	Occasionally Use Sunscreen	1×/Week	Moderate Stress	Good Sleep	7	4	8
P37	57.8169	27.4248	2.24173	24	23.39	Female	Chin	AS	120	AS-NIA	2	Combination Skin	6 Hours and Above	1 to 2	Occasionally Use Sunscreen	1×/Week	Moderate Stress	Good Sleep	7	4	8
P38	59.1517	18.4153	4.01765	13	16.53	Female	Forehead	AS	24	AS-IA	3	Combination Skin	1 to 3 Hours	2	Occasionally Use Sunscreen	Seldom Exercise (Less than 1x/Month)	High Stress	Moderate Insomnia	2	8	4
P38	36.5642	41.4754	7.27163	13	16.53	Female	Cheek	AS	24	AS-NIA	2	Combination Skin	1 to 3 Hours	2	Occasionally Use Sunscreen	Seldom Exercise (Less than 1x/Month)	High Stress	Moderate Insomnia	2	8	4
P38	37.077	23.2862	5.43077	13	16.53	Female	Jaw	AS	24	AS-NIA	1	Combination Skin	1 to 3 Hours	2	Occasionally Use Sunscreen	Seldom Exercise (Less than 1x/Month)	High Stress	Moderate Insomnia	2	8	4
P38	50.3774	38.5506	1.49598	13	16.53	Female	Forehead	AS	24	AS-IA	3	Combination Skin	1 to 3 Hours	2	Occasionally Use Sunscreen	Seldom Exercise (Less than 1x/Month)	High Stress	Moderate Insomnia	2	8	4
P38	75.1775	13.5444	1.84982	13	16.53	Female	Cheek	AS	24	AS-NIA	2	Combination Skin	1 to 3 Hours	2	Occasionally Use Sunscreen	Seldom Exercise (Less than 1x/Month)	High Stress	Moderate Insomnia	2	8	4
P38	40.967	21.4857	4.18113	13	16.53	Female	Jaw	AS	24	AS-HA	0	Combination Skin	1 to 3 Hours	2	Occasionally Use Sunscreen	Seldom Exercise (Less than 1x/Month)	High Stress	Moderate Insomnia	2	8	4
P38	82.9799	12.3038	2.09168	13	16.53	Female	Glabella	AS	24	AS-NIA	2	Combination Skin	1 to 3 Hours	2	Occasionally Use Sunscreen	Seldom Exercise (Less than 1x/Month)	High Stress	Moderate Insomnia	2	8	4
P38	79.7864	11.6073	0.57331	13	16.53	Female	Nasal dorsum	AS	24	AS-NIA	1	Combination Skin	1 to 3 Hours	2	Occasionally Use Sunscreen	Seldom Exercise (Less than 1x/Month)	High Stress	Moderate Insomnia	2	8	4
P38	39.1978	15.1681	1.96179	13	16.53	Female	Chin	AS	24	AS-NIA	2	Combination Skin	1 to 3 Hours	2	Occasionally Use Sunscreen	Seldom Exercise (Less than 1x/Month)	High Stress	Moderate Insomnia	2	8	4
P39	22.0903	3.93031	8.18534	26	19.53	Female	Forehead	HS	0	HS-HA	0	Combination Skin	6 Hours and Above	2	Strictly Use Sunscreen	Seldom Exercise (Less than 1x/Month)	Moderate Stress	Good Sleep	8	5	3
P39	28.5222	2.36714	7.73968	26	19.53	Female	Cheek	HS	0	HS-HA	0	Combination Skin	6 Hours and Above	2	Strictly Use Sunscreen	Seldom Exercise (Less than 1x/Month)	Moderate Stress	Good Sleep	8	5	3
P39	20.9661	1.99763	5.23145	26	19.53	Female	Jaw	HS	0	HS-HA	0	Combination Skin	6 Hours and Above	2	Strictly Use Sunscreen	Seldom Exercise (Less than 1x/Month)	Moderate Stress	Good Sleep	8	5	3
P39	22.2605	2.38058	9.54919	26	19.53	Female	Forehead	HS	0	HS-HA	0	Combination Skin	6 Hours and Above	2	Strictly Use Sunscreen	Seldom Exercise (Less than 1x/Month)	Moderate Stress	Good Sleep	8	5	3
P39	36.385	2.15663	5.10156	26	19.53	Female	Cheek	HS	0	HS-HA	0	Combination Skin	6 Hours and Above	2	Strictly Use Sunscreen	Seldom Exercise (Less than 1x/Month)	Moderate Stress	Good Sleep	8	5	3
P39	15.6854	3.57647	7.84494	26	19.53	Female	Jaw	HS	0	HS-HA	0	Combination Skin	6 Hours and Above	2	Strictly Use Sunscreen	Seldom Exercise (Less than 1x/Month)	Moderate Stress	Good Sleep	8	5	3
P39	42.669	1.76696	3.83401	26	19.53	Female	Glabella	HS	0	HS-HA	0	Combination Skin	6 Hours and Above	2	Strictly Use Sunscreen	Seldom Exercise (Less than 1x/Month)	Moderate Stress	Good Sleep	8	5	3
P39	63.0686	1.65722	3.06362	26	19.53	Female	Nasal dorsum	HS	0	HS-HA	0	Combination Skin	6 Hours and Above	2	Strictly Use Sunscreen	Seldom Exercise (Less than 1x/Month)	Moderate Stress	Good Sleep	8	5	3
P39	5.82716	0.539717	0.931628	26	19.53	Female	Chin	HS	0	HS-HA	0	Combination Skin	6 Hours and Above	2	Strictly Use Sunscreen	Seldom Exercise (Less than 1x/Month)	Moderate Stress	Good Sleep	8	5	3
P40	71.5719	12.4225	0.649452	24	20.75	Male	Forehead	AS	120	AS-NIA	1	Combination Skin	6 Hours and Above	2	Strictly Use Sunscreen	Seldom Exercise (Less than 1x/Month)	Moderate Stress	Mild Insomnia	7	7	2
P40	58.8046	8.50783	0.812935	24	20.75	Male	Cheek	AS	120	AS-NIA	2	Combination Skin	6 Hours and Above	2	Strictly Use Sunscreen	Seldom Exercise (Less than 1x/Month)	Moderate Stress	Mild Insomnia	7	7	2
P40	63.0865	2.44776	1.26083	24	20.75	Male	Jaw	AS	120	AS-NIA	1	Combination Skin	6 Hours and Above	2	Strictly Use Sunscreen	Seldom Exercise (Less than 1x/Month)	Moderate Stress	Mild Insomnia	7	7	2
P40	69.2675	12.7853	1.82071	24	20.75	Male	Forehead	AS	120	AS-NIA	1	Combination Skin	6 Hours and Above	2	Strictly Use Sunscreen	Seldom Exercise (Less than 1x/Month)	Moderate Stress	Mild Insomnia	7	7	2
P40	56.6748	4.90673	0.871162	24	20.75	Male	Cheek	AS	120	AS-NIA	2	Combination Skin	6 Hours and Above	2	Strictly Use Sunscreen	Seldom Exercise (Less than 1x/Month)	Moderate Stress	Mild Insomnia	7	7	2
P40	73.5404	7.84718	0.821893	24	20.75	Male	Jaw	AS	120	AS-NIA	1	Combination Skin	6 Hours and Above	2	Strictly Use Sunscreen	Seldom Exercise (Less than 1x/Month)	Moderate Stress	Mild Insomnia	7	7	2
P40	63.4022	5.83611	0.194836	24	20.75	Male	Glabella	AS	120	AS-NIA	1	Combination Skin	6 Hours and Above	2	Strictly Use Sunscreen	Seldom Exercise (Less than 1x/Month)	Moderate Stress	Mild Insomnia	7	7	2
P40	64.5892	12.3239	1.01673	24	20.75	Male	Nasal dorsum	AS	120	AS-NIA	1	Combination Skin	6 Hours and Above	2	Strictly Use Sunscreen	Seldom Exercise (Less than 1x/Month)	Moderate Stress	Mild Insomnia	7	7	2
P40	58.2984	6.6065	0.674087	24	20.75	Male	Chin	AS	120	AS-NIA	1	Combination Skin	6 Hours and Above	2	Strictly Use Sunscreen	Seldom Exercise (Less than 1x/Month)	Moderate Stress	Mild Insomnia	7	7	2
P41	12.6151	3.0054	1.20261	18	17.51	Female	Forehead	AS	1	AS-IA	3	Combination Skin	6 Hours and Above	2	Occasionally Use Sunscreen	Seldom Exercise (Less than 1x/Month)	Moderate Stress	Good Sleep	4	7	2
P41	6.27729	8.00842	3.25174	18	17.51	Female	Cheek	AS	1	AS-NIA	1	Combination Skin	6 Hours and Above	2	Occasionally Use Sunscreen	Seldom Exercise (Less than 1x/Month)	Moderate Stress	Good Sleep	4	7	2
P41	4.21248	2.89118	1.66842	18	17.51	Female	Jaw	AS	1	AS-HA	0	Combination Skin	6 Hours and Above	2	Occasionally Use Sunscreen	Seldom Exercise (Less than 1x/Month)	Moderate Stress	Good Sleep	4	7	2
P41	8.92437	13.0226	1.34593	18	17.51	Female	Forehead	AS	1	AS-IA	3	Combination Skin	6 Hours and Above	2	Occasionally Use Sunscreen	Seldom Exercise (Less than 1x/Month)	Moderate Stress	Good Sleep	4	7	2
P41	4.3894	16.7357	2.99644	18	17.51	Female	Cheek	AS	1	AS-NIA	1	Combination Skin	6 Hours and Above	2	Occasionally Use Sunscreen	Seldom Exercise (Less than 1x/Month)	Moderate Stress	Good Sleep	4	7	2
P41	3.19351	3.35476	3.54511	18	17.51	Female	Jaw	AS	1	AS-HA	0	Combination Skin	6 Hours and Above	2	Occasionally Use Sunscreen	Seldom Exercise (Less than 1x/Month)	Moderate Stress	Good Sleep	4	7	2
P41	27.0127	43.9075	0.680805	18	17.51	Female	Glabella	AS	1	AS-NIA	1	Combination Skin	6 Hours and Above	2	Occasionally Use Sunscreen	Seldom Exercise (Less than 1x/Month)	Moderate Stress	Good Sleep	4	7	2
P41	13.8781	25.5616	3.89448	18	17.51	Female	Nasal dorsum	AS	1	AS-NIA	2	Combination Skin	6 Hours and Above	2	Occasionally Use Sunscreen	Seldom Exercise (Less than 1x/Month)	Moderate Stress	Good Sleep	4	7	2
P41	4.50362	8.4496	3.80937	18	17.51	Female	Chin	AS	1	AS-IA	3	Combination Skin	6 Hours and Above	2	Occasionally Use Sunscreen	Seldom Exercise (Less than 1x/Month)	Moderate Stress	Good Sleep	4	7	2
P42	76.7451	5.34567	1.47135	21	20.62	Female	Forehead	AS	72	AS-IA	3	Combination Skin	Within 1 Hour	2	Often Use Sunscreen	1×/Week	Mild Stress	Mild Insomnia	3	8	3
P42	86.1264	2.32907	0.436701	21	20.62	Female	Cheek	AS	72	AS-IA	4	Combination Skin	Within 1 Hour	2	Often Use Sunscreen	1×/Week	Mild Stress	Mild Insomnia	3	8	3
P42	41.706	3.17784	1.22948	21	20.62	Female	Jaw	AS	72	AS-NIA	1	Combination Skin	Within 1 Hour	2	Often Use Sunscreen	1×/Week	Mild Stress	Mild Insomnia	3	8	3
P42	80.653	4.36029	1.15334	21	20.62	Female	Forehead	AS	72	AS-NIA	2	Combination Skin	Within 1 Hour	2	Often Use Sunscreen	1×/Week	Mild Stress	Mild Insomnia	3	8	3
P42	57.6781	19.6829	3.81161	21	20.62	Female	Cheek	AS	72	AS-IA	4	Combination Skin	Within 1 Hour	2	Often Use Sunscreen	1×/Week	Mild Stress	Mild Insomnia	3	8	3
P42	65.4133	8.84375	2.14319	21	20.62	Female	Jaw	AS	72	AS-NIA	1	Combination Skin	Within 1 Hour	2	Often Use Sunscreen	1×/Week	Mild Stress	Mild Insomnia	3	8	3
P42	57.2548	32.3741	4.79251	21	20.62	Female	Glabella	AS	72	AS-NIA	1	Combination Skin	Within 1 Hour	2	Often Use Sunscreen	1×/Week	Mild Stress	Mild Insomnia	3	8	3
P42	55.0601	5.77565	1.2138	21	20.62	Female	Nasal dorsum	AS	72	AS-NIA	1	Combination Skin	Within 1 Hour	2	Often Use Sunscreen	1×/Week	Mild Stress	Mild Insomnia	3	8	3
P42	67.1153	9.37451	1.08615	21	20.62	Female	Chin	AS	72	AS-NIA	2	Combination Skin	Within 1 Hour	2	Often Use Sunscreen	1×/Week	Mild Stress	Mild Insomnia	3	8	3
P43	45.128	8.04425	10.1606	22	24.34	Male	Forehead	AS	36	AS-NIA	1	Combination Skin	3 to 6 Hours	2	Never Use Sunscreen	Daily	Mild Stress	Good Sleep	1	8	1
P43	59.8325	17.5397	4.92688	22	24.34	Male	Cheek	AS	36	AS-HA	0	Combination Skin	3 to 6 Hours	2	Never Use Sunscreen	Daily	Mild Stress	Good Sleep	1	8	1
P43	46.1201	5.11948	4.88433	22	24.34	Male	Jaw	AS	36	AS-NIA	2	Combination Skin	3 to 6 Hours	2	Never Use Sunscreen	Daily	Mild Stress	Good Sleep	1	8	1
P43	20.731	3.45553	6.16084	22	24.34	Male	Forehead	AS	36	AS-NIA	1	Combination Skin	3 to 6 Hours	2	Never Use Sunscreen	Daily	Mild Stress	Good Sleep	1	8	1
P43	57.481	11.6386	7.26267	22	24.34	Male	Cheek	AS	36	AS-NIA	1	Combination Skin	3 to 6 Hours	2	Never Use Sunscreen	Daily	Mild Stress	Good Sleep	1	8	1
P43	42.1472	7.53141	7.23804	22	24.34	Male	Jaw	AS	36	AS-NIA	1	Combination Skin	3 to 6 Hours	2	Never Use Sunscreen	Daily	Mild Stress	Good Sleep	1	8	1
P43	66.5151	6.59306	2.3985	22	24.34	Male	Glabella	AS	36	AS-HA	0	Combination Skin	3 to 6 Hours	2	Never Use Sunscreen	Daily	Mild Stress	Good Sleep	1	8	1
P43	64.9654	11.9163	3.75563	22	24.34	Male	Nasal dorsum	AS	36	AS-NIA	1	Combination Skin	3 to 6 Hours	2	Never Use Sunscreen	Daily	Mild Stress	Good Sleep	1	8	1
P43	38.2662	6.89987	4.00421	22	24.34	Male	Chin	AS	36	AS-HA	0	Combination Skin	3 to 6 Hours	2	Never Use Sunscreen	Daily	Mild Stress	Good Sleep	1	8	1
P44	2.64708	4.37821	10.548	12	21.72	Female	Forehead	HS	3	HS-HA	0	Combination Skin	6 Hours and Above	2	Never Use Sunscreen	2 to 3×/Week	Mild Stress	Good Sleep	3	1	1
P44	1.72217	4.96943	12.3844	12	21.72	Female	Cheek	HS	3	HS-HA	0	Combination Skin	6 Hours and Above	2	Never Use Sunscreen	2 to 3×/Week	Mild Stress	Good Sleep	3	1	1
P44	3.35252	1.19365	3.17336	12	21.72	Female	Jaw	HS	3	HS-HA	0	Combination Skin	6 Hours and Above	2	Never Use Sunscreen	2 to 3×/Week	Mild Stress	Good Sleep	3	1	1
P44	4.28191	3.6974	5.49347	12	21.72	Female	Forehead	HS	3	HS-HA	0	Combination Skin	6 Hours and Above	2	Never Use Sunscreen	2 to 3×/Week	Mild Stress	Good Sleep	3	1	1
P44	0.996574	3.08378	2.37834	12	21.72	Female	Cheek	HS	3	HS-HA	0	Combination Skin	6 Hours and Above	2	Never Use Sunscreen	2 to 3×/Week	Mild Stress	Good Sleep	3	1	1
P44	1.34369	1.70201	2.11632	12	21.72	Female	Jaw	HS	3	HS-HA	0	Combination Skin	6 Hours and Above	2	Never Use Sunscreen	2 to 3×/Week	Mild Stress	Good Sleep	3	1	1
P44	0.671847	1.80055	6.11381	12	21.72	Female	Glabella	HS	3	HS-HA	0	Combination Skin	6 Hours and Above	2	Never Use Sunscreen	2 to 3×/Week	Mild Stress	Good Sleep	3	1	1
P44	2.35147	2.27756	4.39164	12	21.72	Female	Nasal dorsum	HS	3	HS-HA	0	Combination Skin	6 Hours and Above	2	Never Use Sunscreen	2 to 3×/Week	Mild Stress	Good Sleep	3	1	1
P44	0.709919	3.84297	2.19694	12	21.72	Female	Chin	HS	3	HS-HA	0	Combination Skin	6 Hours and Above	2	Never Use Sunscreen	2 to 3×/Week	Mild Stress	Good Sleep	3	1	1
P45	61.7808	12.9644	1.11079	24	23.57	Male	Forehead	AS	120	AS-NIA	1	Combination Skin	6 Hours and Above	3 and Above	Occasionally Use Sunscreen	Daily	Mild Stress	Good Sleep	1	10	1
P45	32.4973	33.9484	4.96943	24	23.57	Male	Cheek	AS	120	AS-NIA	2	Combination Skin	6 Hours and Above	3 and Above	Occasionally Use Sunscreen	Daily	Mild Stress	Good Sleep	1	10	1
P45	58.6478	26.1326	0.949544	24	23.57	Male	Jaw	AS	120	AS-NIA	1	Combination Skin	6 Hours and Above	3 and Above	Occasionally Use Sunscreen	Daily	Mild Stress	Good Sleep	1	10	1
P45	88.9951	5.30535	0.521801	24	23.57	Male	Forehead	AS	120	AS-NIA	1	Combination Skin	6 Hours and Above	3 and Above	Occasionally Use Sunscreen	Daily	Mild Stress	Good Sleep	1	10	1
P45	59.9489	28.4079	2.00658	24	23.57	Male	Cheek	AS	120	AS-NIA	2	Combination Skin	6 Hours and Above	3 and Above	Occasionally Use Sunscreen	Daily	Mild Stress	Good Sleep	1	10	1
P45	57.6691	36.0804	0.653931	24	23.57	Male	Jaw	AS	120	AS-NIA	1	Combination Skin	6 Hours and Above	3 and Above	Occasionally Use Sunscreen	Daily	Mild Stress	Good Sleep	1	10	1
P45	41.0655	53.2909	2.29772	24	23.57	Male	Glabella	AS	120	AS-HA	0	Combination Skin	6 Hours and Above	3 and Above	Occasionally Use Sunscreen	Daily	Mild Stress	Good Sleep	1	10	1
P45	37.7847	50.8745	5.61664	24	23.57	Male	Nasal dorsum	AS	120	AS-NIA	1	Combination Skin	6 Hours and Above	3 and Above	Occasionally Use Sunscreen	Daily	Mild Stress	Good Sleep	1	10	1
P45	41.5941	47.7079	1.63707	24	23.57	Male	Chin	AS	120	AS-NIA	1	Combination Skin	6 Hours and Above	3 and Above	Occasionally Use Sunscreen	Daily	Mild Stress	Good Sleep	1	10	1
P46	26.3722	11.5155	14.3551	24	21.99	Female	Forehead	HS	0	HS-HA	0	Dry Skin	6 Hours and Above	2	Often Use Sunscreen	2 to 3×/Week	Moderate Stress	Good Sleep	6	7	3
P46	19.0088	4.02437	17.0716	24	21.99	Female	Cheek	HS	0	HS-HA	0	Dry Skin	6 Hours and Above	2	Often Use Sunscreen	2 to 3×/Week	Moderate Stress	Good Sleep	6	7	3
P46	12.2791	6.19219	33.2609	24	21.99	Female	Jaw	HS	0	HS-HA	0	Dry Skin	6 Hours and Above	2	Often Use Sunscreen	2 to 3×/Week	Moderate Stress	Good Sleep	6	7	3
P46	17.1164	8.60636	29.1268	24	21.99	Female	Forehead	HS	0	HS-HA	0	Dry Skin	6 Hours and Above	2	Often Use Sunscreen	2 to 3×/Week	Moderate Stress	Good Sleep	6	7	3
P46	14.4425	4.87761	29.521	24	21.99	Female	Cheek	HS	0	HS-HA	0	Dry Skin	6 Hours and Above	2	Often Use Sunscreen	2 to 3×/Week	Moderate Stress	Good Sleep	6	7	3
P46	18.3616	8.31971	19.7523	24	21.99	Female	Jaw	HS	0	HS-HA	0	Dry Skin	6 Hours and Above	2	Often Use Sunscreen	2 to 3×/Week	Moderate Stress	Good Sleep	6	7	3
P46	45.3273	6.69384	20.7399	24	21.99	Female	Glabella	HS	0	HS-HA	0	Dry Skin	6 Hours and Above	2	Often Use Sunscreen	2 to 3×/Week	Moderate Stress	Good Sleep	6	7	3
P46	64.4167	3.33236	9.6746	24	21.99	Female	Nasal dorsum	HS	0	HS-HA	0	Dry Skin	6 Hours and Above	2	Often Use Sunscreen	2 to 3×/Week	Moderate Stress	Good Sleep	6	7	3
P46	35.1645	5.54498	26.1752	24	21.99	Female	Chin	HS	0	HS-HA	0	Dry Skin	6 Hours and Above	2	Often Use Sunscreen	2 to 3×/Week	Moderate Stress	Good Sleep	6	7	3
P47	68.7569	2.78145	4.90449	26	21.91	Male	Forehead	AS	48	AS-IA	3	Oily Skin	6 Hours and Above	2	Occasionally Use Sunscreen	1×/Week	Moderate Stress	Good Sleep	2	7	2
P47	39.9167	6.90435	2.40969	26	21.91	Male	Cheek	AS	48	AS-IA	3	Oily Skin	6 Hours and Above	2	Occasionally Use Sunscreen	1×/Week	Moderate Stress	Good Sleep	2	7	2
P47	65.2252	2.40073	7.90316	26	21.91	Male	Jaw	AS	48	AS-NIA	1	Oily Skin	6 Hours and Above	2	Occasionally Use Sunscreen	1×/Week	Moderate Stress	Good Sleep	2	7	2
P47	69.3705	13.9856	3.69516	26	21.91	Male	Forehead	AS	48	AS-NIA	2	Oily Skin	6 Hours and Above	2	Occasionally Use Sunscreen	1×/Week	Moderate Stress	Good Sleep	2	7	2
P47	69.7131	2.87327	4.92912	26	21.91	Male	Cheek	AS	48	AS-IA	3	Oily Skin	6 Hours and Above	2	Occasionally Use Sunscreen	1×/Week	Moderate Stress	Good Sleep	2	7	2
P47	73.6994	4.63799	2.56198	26	21.91	Male	Jaw	AS	48	AS-NIA	1	Oily Skin	6 Hours and Above	2	Occasionally Use Sunscreen	1×/Week	Moderate Stress	Good Sleep	2	7	2
P47	67.8521	5.13515	7.90764	26	21.91	Male	Glabella	AS	48	AS-IA	3	Oily Skin	6 Hours and Above	2	Occasionally Use Sunscreen	1×/Week	Moderate Stress	Good Sleep	2	7	2
P47	61.8682	1.98419	4.43643	26	21.91	Male	Nasal dorsum	AS	48	AS-NIA	2	Oily Skin	6 Hours and Above	2	Occasionally Use Sunscreen	1×/Week	Moderate Stress	Good Sleep	2	7	2
P47	90.6658	1.71769	0.434461	26	21.91	Male	Chin	AS	48	AS-NIA	2	Oily Skin	6 Hours and Above	2	Occasionally Use Sunscreen	1×/Week	Moderate Stress	Good Sleep	2	7	2
P48	60.9007	14.0215	7.08351	14	26.73	Male	Forehead	AS	6	AS-IA	3	Oily Skin	1 to 3 Hours	2	Never Use Sunscreen	4 to 6×/Week	Moderate Stress	Good Sleep	5	8	4
P48	25.3264	33.2587	4.72085	14	26.73	Male	Cheek	AS	6	AS-IA	4	Oily Skin	1 to 3 Hours	2	Never Use Sunscreen	4 to 6×/Week	Moderate Stress	Good Sleep	5	8	4
P48	28.4483	7.87853	5.05453	14	26.73	Male	Jaw	AS	6	AS-NIA	1	Oily Skin	1 to 3 Hours	2	Never Use Sunscreen	4 to 6×/Week	Moderate Stress	Good Sleep	5	8	4
P48	48.8657	11.1818	6.57515	14	26.73	Male	Forehead	AS	6	AS-IA	3	Oily Skin	1 to 3 Hours	2	Never Use Sunscreen	4 to 6×/Week	Moderate Stress	Good Sleep	5	8	4
P48	31.7448	38.6379	16.7066	14	26.73	Male	Cheek	AS	6	AS-IA	3	Oily Skin	1 to 3 Hours	2	Never Use Sunscreen	4 to 6×/Week	Moderate Stress	Good Sleep	5	8	4
P48	30.4929	18.7468	7.83374	14	26.73	Male	Jaw	AS	6	AS-NIA	1	Oily Skin	1 to 3 Hours	2	Never Use Sunscreen	4 to 6×/Week	Moderate Stress	Good Sleep	5	8	4
P48	17.7054	70.5619	9.77762	14	26.73	Male	Glabella	AS	6	AS-NIA	2	Oily Skin	1 to 3 Hours	2	Never Use Sunscreen	4 to 6×/Week	Moderate Stress	Good Sleep	5	8	4
P48	38.311	49.663	5.53154	14	26.73	Male	Nasal dorsum	AS	6	AS-NIA	2	Oily Skin	1 to 3 Hours	2	Never Use Sunscreen	4 to 6×/Week	Moderate Stress	Good Sleep	5	8	4
P48	16.1646	11.7215	7.10591	14	26.73	Male	Chin	AS	6	AS-NIA	1	Oily Skin	1 to 3 Hours	2	Never Use Sunscreen	4 to 6×/Week	Moderate Stress	Good Sleep	5	8	4
P49	57.4989	10.0643	3.67948	15	17.36	Female	Forehead	AS	48	AS-IA	3	Combination Skin	1 to 3 Hours	2	Occasionally Use Sunscreen	Daily	Moderate Stress	Mild Insomnia	6	7	4
P49	68.3896	4.77012	1.09735	15	17.36	Female	Cheek	AS	48	AS-NIA	1	Combination Skin	1 to 3 Hours	2	Occasionally Use Sunscreen	Daily	Moderate Stress	Mild Insomnia	6	7	4
P49	42.6757	3.20023	1.93716	15	17.36	Female	Jaw	AS	48	AS-HA	0	Combination Skin	1 to 3 Hours	2	Occasionally Use Sunscreen	Daily	Moderate Stress	Mild Insomnia	6	7	4
P49	45.0765	23.7229	19.5015	15	17.36	Female	Forehead	AS	48	AS-IA	3	Combination Skin	1 to 3 Hours	2	Occasionally Use Sunscreen	Daily	Moderate Stress	Mild Insomnia	6	7	4
P49	82.5678	8.83479	0.736793	15	17.36	Female	Cheek	AS	48	AS-NIA	2	Combination Skin	1 to 3 Hours	2	Occasionally Use Sunscreen	Daily	Moderate Stress	Mild Insomnia	6	7	4
P49	24.3746	1.70201	2.92478	15	17.36	Female	Jaw	AS	48	AS-HA	0	Combination Skin	1 to 3 Hours	2	Occasionally Use Sunscreen	Daily	Moderate Stress	Mild Insomnia	6	7	4
P49	45.0362	46.877	2.79041	15	17.36	Female	Glabella	AS	48	AS-IA	3	Combination Skin	1 to 3 Hours	2	Occasionally Use Sunscreen	Daily	Moderate Stress	Mild Insomnia	6	7	4
P49	79.334	6.16756	0.474772	15	17.36	Female	Nasal dorsum	AS	48	AS-NIA	1	Combination Skin	1 to 3 Hours	2	Occasionally Use Sunscreen	Daily	Moderate Stress	Mild Insomnia	6	7	4
P49	30.8087	8.11144	1.3325	15	17.36	Female	Chin	AS	48	AS-HA	0	Combination Skin	1 to 3 Hours	2	Occasionally Use Sunscreen	Daily	Moderate Stress	Mild Insomnia	6	7	4
P50	62.4908	24.8024	0.461335	25	19.53	Female	Forehead	AS	120	AS-IA	3	Combination Skin	3 to 6 Hours	2	Often Use Sunscreen	2 to 3×/Week	Mild Stress	Good Sleep	7	3	3
P50	56.8988	15.6563	1.82742	25	19.53	Female	Cheek	AS	120	AS-NIA	1	Combination Skin	3 to 6 Hours	2	Often Use Sunscreen	2 to 3×/Week	Mild Stress	Good Sleep	7	3	3
P50	46.8255	15.5398	1.96851	25	19.53	Female	Jaw	AS	120	AS-HA	0	Combination Skin	3 to 6 Hours	2	Often Use Sunscreen	2 to 3×/Week	Mild Stress	Good Sleep	7	3	3
P50	51.6583	25.1472	1.19813	25	19.53	Female	Forehead	AS	120	AS-IA	4	Combination Skin	3 to 6 Hours	2	Often Use Sunscreen	2 to 3×/Week	Mild Stress	Good Sleep	7	3	3
P50	48.8097	26.8873	1.72665	25	19.53	Female	Cheek	AS	120	AS-IA	3	Combination Skin	3 to 6 Hours	2	Often Use Sunscreen	2 to 3×/Week	Mild Stress	Good Sleep	7	3	3
P50	59.0196	23.4878	0.315768	25	19.53	Female	Jaw	AS	120	AS-HA	0	Combination Skin	3 to 6 Hours	2	Often Use Sunscreen	2 to 3×/Week	Mild Stress	Good Sleep	7	3	3
P50	52.2317	40.4631	0.326966	25	19.53	Female	Glabella	AS	120	AS-IA	3	Combination Skin	3 to 6 Hours	2	Often Use Sunscreen	2 to 3×/Week	Mild Stress	Good Sleep	7	3	3
P50	68.9181	22.2314	0.0851007	25	19.53	Female	Nasal dorsum	AS	120	AS-NIA	1	Combination Skin	3 to 6 Hours	2	Often Use Sunscreen	2 to 3×/Week	Mild Stress	Good Sleep	7	3	3
P50	61.3352	28.0071	0.214991	25	19.53	Female	Chin	AS	120	AS-IA	4	Combination Skin	3 to 6 Hours	2	Often Use Sunscreen	2 to 3×/Week	Mild Stress	Good Sleep	7	3	3
P51	3.06586	63.5411	9.49992	29	27.32	Male	Forehead	AS	1	AS-NIA	1	Combination Skin	6 Hours and Above	1 to 2	Never Use Sunscreen	Daily	Moderate Stress	Good Sleep	10	1	2
P51	4.03556	38.349	11.8021	29	27.32	Male	Cheek	AS	1	AS-HA	0	Combination Skin	6 Hours and Above	1 to 2	Never Use Sunscreen	Daily	Moderate Stress	Good Sleep	10	1	2
P51	2.30892	57.4452	17.4837	29	27.32	Male	Jaw	AS	1	AS-HA	0	Combination Skin	6 Hours and Above	1 to 2	Never Use Sunscreen	Daily	Moderate Stress	Good Sleep	10	1	2
P51	2.92701	51.9943	12.091	29	27.32	Male	Forehead	AS	1	AS-NIA	1	Combination Skin	6 Hours and Above	1 to 2	Never Use Sunscreen	Daily	Moderate Stress	Good Sleep	10	1	2
P51	7.39256	47.0181	13.2959	29	27.32	Male	Cheek	AS	1	AS-HA	0	Combination Skin	6 Hours and Above	1 to 2	Never Use Sunscreen	Daily	Moderate Stress	Good Sleep	10	1	2
P51	2.67619	44.5771	14.382	29	27.32	Male	Jaw	AS	1	AS-HA	0	Combination Skin	6 Hours and Above	1 to 2	Never Use Sunscreen	Daily	Moderate Stress	Good Sleep	10	1	2
P51	11.0362	63.5523	15.8914	29	27.32	Male	Glabella	AS	1	AS-HA	0	Combination Skin	6 Hours and Above	1 to 2	Never Use Sunscreen	Daily	Moderate Stress	Good Sleep	10	1	2
P51	1.50718	63.765	10.3285	29	27.32	Male	Nasal dorsum	AS	1	AS-HA	0	Combination Skin	6 Hours and Above	1 to 2	Never Use Sunscreen	Daily	Moderate Stress	Good Sleep	10	1	2
P51	15.7369	30.6698	21.9224	29	27.32	Male	Chin	AS	1	AS-NIA	1	Combination Skin	6 Hours and Above	1 to 2	Never Use Sunscreen	Daily	Moderate Stress	Good Sleep	10	1	2
P52	0.492688	18.4624	1.92148	22	19.49	Male	Forehead	AS	3	AS-NIA	1	Oily Skin	1 to 3 Hours	2	Strictly Use Sunscreen	2 to 3×/Week	Moderate Stress	Mild Insomnia	8	1	1
P52	2.55526	15.1591	3.92583	22	19.49	Male	Cheek	AS	3	AS-IA	3	Oily Skin	1 to 3 Hours	2	Strictly Use Sunscreen	2 to 3×/Week	Moderate Stress	Mild Insomnia	8	1	1
P52	2.02674	17.4232	3.48241	22	19.49	Male	Jaw	AS	3	AS-IA	3	Oily Skin	1 to 3 Hours	2	Strictly Use Sunscreen	2 to 3×/Week	Moderate Stress	Mild Insomnia	8	1	1
P52	0.600184	11.0228	3.04795	22	19.49	Male	Forehead	AS	3	AS-NIA	1	Oily Skin	1 to 3 Hours	2	Strictly Use Sunscreen	2 to 3×/Week	Moderate Stress	Mild Insomnia	8	1	1
P52	3.88552	10.922	8.68251	22	19.49	Male	Cheek	AS	3	AS-IA	4	Oily Skin	1 to 3 Hours	2	Strictly Use Sunscreen	2 to 3×/Week	Moderate Stress	Mild Insomnia	8	1	1
P52	1.63259	24.2403	4.80819	22	19.49	Male	Jaw	AS	3	AS-IA	3	Oily Skin	1 to 3 Hours	2	Strictly Use Sunscreen	2 to 3×/Week	Moderate Stress	Mild Insomnia	8	1	1
P52	16.0773	15.7212	4.26399	22	19.49	Male	Glabella	AS	3	AS-NIA	1	Oily Skin	1 to 3 Hours	2	Strictly Use Sunscreen	2 to 3×/Week	Moderate Stress	Mild Insomnia	8	1	1
P52	6.14516	18.9528	4.32222	22	19.49	Male	Nasal dorsum	AS	3	AS-NIA	1	Oily Skin	1 to 3 Hours	2	Strictly Use Sunscreen	2 to 3×/Week	Moderate Stress	Mild Insomnia	8	1	1
P52	5.13963	2.65828	1.35041	22	19.49	Male	Chin	AS	3	AS-IA	3	Oily Skin	1 to 3 Hours	2	Strictly Use Sunscreen	2 to 3×/Week	Moderate Stress	Mild Insomnia	8	1	1
P53	81.6183	5.26728	0.808456	22	19.1	Female	Forehead	HS	96	HS-HA	0	Normal Skin	3 to 6 Hours	2	Strictly Use Sunscreen	1×/Week	Moderate Stress	Good Sleep	1	7	3
P53	70.2372	4.96943	1.90805	22	19.1	Female	Cheek	HS	96	HS-HA	0	Normal Skin	3 to 6 Hours	2	Strictly Use Sunscreen	1×/Week	Moderate Stress	Good Sleep	1	7	3
P53	71.9593	4.59768	2.90686	22	19.1	Female	Jaw	HS	96	HS-HA	0	Normal Skin	3 to 6 Hours	2	Strictly Use Sunscreen	1×/Week	Moderate Stress	Good Sleep	1	7	3
P53	81.8758	3.11513	0.582268	22	19.1	Female	Forehead	HS	96	HS-HA	0	Normal Skin	3 to 6 Hours	2	Strictly Use Sunscreen	1×/Week	Moderate Stress	Good Sleep	1	7	3
P53	57.051	8.75193	1.91253	22	19.1	Female	Cheek	HS	96	HS-HA	0	Normal Skin	3 to 6 Hours	2	Strictly Use Sunscreen	1×/Week	Moderate Stress	Good Sleep	1	7	3
P53	60.0878	6.57067	2.20142	22	19.1	Female	Jaw	HS	96	HS-HA	0	Normal Skin	3 to 6 Hours	2	Strictly Use Sunscreen	1×/Week	Moderate Stress	Good Sleep	1	7	3
P53	70.6963	5.26728	1.0772	22	19.1	Female	Glabella	HS	96	HS-HA	0	Normal Skin	3 to 6 Hours	2	Strictly Use Sunscreen	1×/Week	Moderate Stress	Good Sleep	1	7	3
P53	67.1892	3.357	0.665129	22	19.1	Female	Nasal dorsum	HS	96	HS-HA	0	Normal Skin	3 to 6 Hours	2	Strictly Use Sunscreen	1×/Week	Moderate Stress	Good Sleep	1	7	3
P53	74.2862	1.65722	0.302331	22	19.1	Female	Chin	HS	96	HS-HA	0	Normal Skin	3 to 6 Hours	2	Strictly Use Sunscreen	1×/Week	Moderate Stress	Good Sleep	1	7	3
P54	22.9772	8.27044	30.6228	22	19.96	Female	Forehead	AS	3	AS-NIA	1	Combination Skin	3 to 6 Hours	2	Strictly Use Sunscreen	Seldom Exercise (Less than 1x/Month)	Moderate Stress	Good Sleep	1	8	5
P54	14.2387	3.40627	29.9823	22	19.96	Female	Cheek	AS	3	AS-HA	0	Combination Skin	3 to 6 Hours	2	Strictly Use Sunscreen	Seldom Exercise (Less than 1x/Month)	Moderate Stress	Good Sleep	1	8	5
P54	14.4806	1.68858	11.1527	22	19.96	Female	Jaw	AS	3	AS-HA	0	Combination Skin	3 to 6 Hours	2	Strictly Use Sunscreen	Seldom Exercise (Less than 1x/Month)	Moderate Stress	Good Sleep	1	8	5
P54	23.9827	13.2444	25.4944	22	19.96	Female	Forehead	AS	3	AS-NIA	1	Combination Skin	3 to 6 Hours	2	Strictly Use Sunscreen	Seldom Exercise (Less than 1x/Month)	Moderate Stress	Good Sleep	1	8	5
P54	32.7593	5.71966	19.8777	22	19.96	Female	Cheek	AS	3	AS-HA	0	Combination Skin	3 to 6 Hours	2	Strictly Use Sunscreen	Seldom Exercise (Less than 1x/Month)	Moderate Stress	Good Sleep	1	8	5
P54	15.2711	4.30654	12.4583	22	19.96	Female	Jaw	AS	3	AS-HA	0	Combination Skin	3 to 6 Hours	2	Strictly Use Sunscreen	Seldom Exercise (Less than 1x/Month)	Moderate Stress	Good Sleep	1	8	5
P54	78.1493	1.70873	6.42062	22	19.96	Female	Glabella	AS	3	AS-NIA	1	Combination Skin	3 to 6 Hours	2	Strictly Use Sunscreen	Seldom Exercise (Less than 1x/Month)	Moderate Stress	Good Sleep	1	8	5
P54	67.4915	3.68844	7.05216	22	19.96	Female	Nasal dorsum	AS	3	AS-NIA	1	Combination Skin	3 to 6 Hours	2	Strictly Use Sunscreen	Seldom Exercise (Less than 1x/Month)	Moderate Stress	Good Sleep	1	8	5
P54	53.0513	4.15874	5.52035	22	19.96	Female	Chin	AS	3	AS-HA	0	Combination Skin	3 to 6 Hours	2	Strictly Use Sunscreen	Seldom Exercise (Less than 1x/Month)	Moderate Stress	Good Sleep	1	8	5
P55	59.4742	12.4023	3.02331	19	17.82	Male	Forehead	AS	84	AS-IA	3	Oily Skin	6 Hours and Above	1 to 2	Never Use Sunscreen	Seldom Exercise (Less than 1x/Month)	Mild Stress	Good Sleep	5	8	3
P55	18.4825	48.0841	5.71966	19	17.82	Male	Cheek	AS	84	AS-NIA	2	Oily Skin	6 Hours and Above	1 to 2	Never Use Sunscreen	Seldom Exercise (Less than 1x/Month)	Mild Stress	Good Sleep	5	8	3
P55	37.3211	12.4426	2.68963	19	17.82	Male	Jaw	AS	84	AS-NIA	2	Oily Skin	6 Hours and Above	1 to 2	Never Use Sunscreen	Seldom Exercise (Less than 1x/Month)	Mild Stress	Good Sleep	5	8	3
P55	59.5369	10.698	2.96733	19	17.82	Male	Forehead	AS	84	AS-IA	3	Oily Skin	6 Hours and Above	1 to 2	Never Use Sunscreen	Seldom Exercise (Less than 1x/Month)	Mild Stress	Good Sleep	5	8	3
P55	36.3962	29.3709	6.38031	19	17.82	Male	Cheek	AS	84	AS-IA	3	Oily Skin	6 Hours and Above	1 to 2	Never Use Sunscreen	Seldom Exercise (Less than 1x/Month)	Mild Stress	Good Sleep	5	8	3
P55	33.0146	9.76194	3.95718	19	17.82	Male	Jaw	AS	84	AS-NIA	2	Oily Skin	6 Hours and Above	1 to 2	Never Use Sunscreen	Seldom Exercise (Less than 1x/Month)	Mild Stress	Good Sleep	5	8	3
P55	31.5522	49.7861	1.65051	19	17.82	Male	Glabella	AS	84	AS-IA	3	Oily Skin	6 Hours and Above	1 to 2	Never Use Sunscreen	Seldom Exercise (Less than 1x/Month)	Mild Stress	Good Sleep	5	8	3
P55	24.9524	47.0965	4.16545	19	17.82	Male	Nasal dorsum	AS	84	AS-NIA	2	Oily Skin	6 Hours and Above	1 to 2	Never Use Sunscreen	Seldom Exercise (Less than 1x/Month)	Mild Stress	Good Sleep	5	8	3
P55	15.6025	35.3548	2.69635	19	17.82	Male	Chin	AS	84	AS-NIA	2	Oily Skin	6 Hours and Above	1 to 2	Never Use Sunscreen	Seldom Exercise (Less than 1x/Month)	Mild Stress	Good Sleep	5	8	3
P56	60.1818	5.45988	1.25188	34	22.06	Female	Forehead	AS	3	AS-NIA	1	Oily Skin	3 to 6 Hours	2	Often Use Sunscreen	1×/Week	Moderate Stress	Mild Insomnia	2	7	3
P56	60.5603	13.2578	1.53181	34	22.06	Female	Cheek	AS	3	AS-NIA	2	Oily Skin	3 to 6 Hours	2	Often Use Sunscreen	1×/Week	Moderate Stress	Mild Insomnia	2	7	3
P56	33.8969	10.6555	4.36253	34	22.06	Female	Jaw	AS	3	AS-NIA	2	Oily Skin	3 to 6 Hours	2	Often Use Sunscreen	1×/Week	Moderate Stress	Mild Insomnia	2	7	3
P56	44.857	10.4607	1.90805	34	22.06	Female	Forehead	AS	3	AS-NIA	1	Oily Skin	3 to 6 Hours	2	Often Use Sunscreen	1×/Week	Moderate Stress	Mild Insomnia	2	7	3
P56	54.7668	10.4987	2.91806	34	22.06	Female	Cheek	AS	3	AS-NIA	2	Oily Skin	3 to 6 Hours	2	Often Use Sunscreen	1×/Week	Moderate Stress	Mild Insomnia	2	7	3
P56	36.3066	5.83611	4.57752	34	22.06	Female	Jaw	AS	3	AS-IA	3	Oily Skin	3 to 6 Hours	2	Often Use Sunscreen	1×/Week	Moderate Stress	Mild Insomnia	2	7	3
P56	62.2623	9.56711	2.67171	34	22.06	Female	Glabella	AS	3	AS-NIA	1	Oily Skin	3 to 6 Hours	2	Often Use Sunscreen	1×/Week	Moderate Stress	Mild Insomnia	2	7	3
P56	60.1572	8.35106	1.58332	34	22.06	Female	Nasal dorsum	AS	3	AS-NIA	1	Oily Skin	3 to 6 Hours	2	Often Use Sunscreen	1×/Week	Moderate Stress	Mild Insomnia	2	7	3
P56	46.8076	14.1648	2.5351	34	22.06	Female	Chin	AS	3	AS-IA	3	Oily Skin	3 to 6 Hours	2	Often Use Sunscreen	1×/Week	Moderate Stress	Mild Insomnia	2	7	3
P57	34.7883	13.7863	23.34	22	24.15	Male	Forehead	AS	84	AS-NIA	2	Oily Skin	3 to 6 Hours	3 and Above	Strictly Use Sunscreen	4 to 6×/Week	High Stress	Good Sleep	1	5	5
P57	33.187	10.7115	24.4821	22	24.15	Male	Cheek	AS	84	AS-IA	3	Oily Skin	3 to 6 Hours	3 and Above	Strictly Use Sunscreen	4 to 6×/Week	High Stress	Good Sleep	1	5	5
P57	51.9226	10.3823	14.9441	22	24.15	Male	Jaw	AS	84	AS-IA	3	Oily Skin	3 to 6 Hours	3 and Above	Strictly Use Sunscreen	4 to 6×/Week	High Stress	Good Sleep	1	5	5
P57	57.8752	8.73626	11.8514	22	24.15	Male	Forehead	AS	84	AS-IA	3	Oily Skin	3 to 6 Hours	3 and Above	Strictly Use Sunscreen	4 to 6×/Week	High Stress	Good Sleep	1	5	5
P57	42.4652	26.5805	12.6442	22	24.15	Male	Cheek	AS	84	AS-IA	3	Oily Skin	3 to 6 Hours	3 and Above	Strictly Use Sunscreen	4 to 6×/Week	High Stress	Good Sleep	1	5	5
P57	51.6852	11.6185	8.81464	22	24.15	Male	Jaw	AS	84	AS-NIA	2	Oily Skin	3 to 6 Hours	3 and Above	Strictly Use Sunscreen	4 to 6×/Week	High Stress	Good Sleep	1	5	5
P57	64.2644	6.87524	13.9655	22	24.15	Male	Glabella	AS	84	AS-NIA	2	Oily Skin	3 to 6 Hours	3 and Above	Strictly Use Sunscreen	4 to 6×/Week	High Stress	Good Sleep	1	5	5
P57	38.9739	10.969	23.8887	22	24.15	Male	Nasal dorsum	AS	84	AS-IA	4	Oily Skin	3 to 6 Hours	3 and Above	Strictly Use Sunscreen	4 to 6×/Week	High Stress	Good Sleep	1	5	5
P57	51.0806	31.3193	8.24357	22	24.15	Male	Chin	AS	84	AS-NIA	2	Oily Skin	3 to 6 Hours	3 and Above	Strictly Use Sunscreen	4 to 6×/Week	High Stress	Good Sleep	1	5	5
P58	68.7076	21.7992	1.4803	22	21.26	Female	Forehead	AS	120	AS-NIA	2	Combination Skin	6 Hours and Above	1 to 2	Never Use Sunscreen	1×/Week	High Stress	Moderate Insomnia	5	7	6
P58	48.3215	19.7747	5.47556	22	21.26	Female	Cheek	AS	120	AS-NIA	2	Combination Skin	6 Hours and Above	1 to 2	Never Use Sunscreen	1×/Week	High Stress	Moderate Insomnia	5	7	6
P58	55.5909	11.3184	6.05558	22	21.26	Female	Jaw	AS	120	AS-NIA	2	Combination Skin	6 Hours and Above	1 to 2	Never Use Sunscreen	1×/Week	High Stress	Moderate Insomnia	5	7	6
P58	72.3132	13.0562	2.63588	22	21.26	Female	Forehead	AS	120	AS-NIA	2	Combination Skin	6 Hours and Above	1 to 2	Never Use Sunscreen	1×/Week	High Stress	Moderate Insomnia	5	7	6
P58	38.5394	41.2604	7.51797	22	21.26	Female	Cheek	AS	120	AS-NIA	2	Combination Skin	6 Hours and Above	1 to 2	Never Use Sunscreen	1×/Week	High Stress	Moderate Insomnia	5	7	6
P58	60.3207	11.4931	7.85166	22	21.26	Female	Jaw	AS	120	AS-HA	0	Combination Skin	6 Hours and Above	1 to 2	Never Use Sunscreen	1×/Week	High Stress	Moderate Insomnia	5	7	6
P58	50.9283	34.4165	9.84032	22	21.26	Female	Glabella	AS	120	AS-NIA	1	Combination Skin	6 Hours and Above	1 to 2	Never Use Sunscreen	1×/Week	High Stress	Moderate Insomnia	5	7	6
P58	59.3667	23.3422	3.07258	22	21.26	Female	Nasal dorsum	AS	120	AS-NIA	1	Combination Skin	6 Hours and Above	1 to 2	Never Use Sunscreen	1×/Week	High Stress	Moderate Insomnia	5	7	6
P58	41.2559	33.3415	17.1567	22	21.26	Female	Chin	AS	120	AS-NIA	2	Combination Skin	6 Hours and Above	1 to 2	Never Use Sunscreen	1×/Week	High Stress	Moderate Insomnia	5	7	6
P59	49.6226	17.4546	1.71993	23	21.05	Female	Forehead	AS	36	AS-NIA	2	Dry Skin	3 to 6 Hours	2	Often Use Sunscreen	Seldom Exercise (Less than 1x/Month)	High Stress	Good Sleep	7	7	7
P59	30.8826	25.0286	3.7825	23	21.05	Female	Cheek	AS	36	AS-NIA	2	Dry Skin	3 to 6 Hours	2	Often Use Sunscreen	Seldom Exercise (Less than 1x/Month)	High Stress	Good Sleep	7	7	7
P59	12.1112	21.8642	6.58634	23	21.05	Female	Jaw	AS	36	AS-HA	0	Dry Skin	3 to 6 Hours	2	Often Use Sunscreen	Seldom Exercise (Less than 1x/Month)	High Stress	Good Sleep	7	7	7
P59	36.4724	8.04873	7.05888	23	21.05	Female	Forehead	AS	36	AS-NIA	1	Dry Skin	3 to 6 Hours	2	Often Use Sunscreen	Seldom Exercise (Less than 1x/Month)	High Stress	Good Sleep	7	7	7
P59	21.461	9.84256	7.97931	23	21.05	Female	Cheek	AS	36	AS-HA	0	Dry Skin	3 to 6 Hours	2	Often Use Sunscreen	Seldom Exercise (Less than 1x/Month)	High Stress	Good Sleep	7	7	7
P59	16.2139	14.8702	4.58872	23	21.05	Female	Jaw	AS	36	AS-HA	0	Dry Skin	3 to 6 Hours	2	Often Use Sunscreen	Seldom Exercise (Less than 1x/Month)	High Stress	Good Sleep	7	7	7
P59	38.8081	30.9834	1.90581	23	21.05	Female	Glabella	AS	36	AS-NIA	2	Dry Skin	3 to 6 Hours	2	Often Use Sunscreen	Seldom Exercise (Less than 1x/Month)	High Stress	Good Sleep	7	7	7
P59	46.8322	34.0895	1.32354	23	21.05	Female	Nasal dorsum	AS	36	AS-HA	0	Dry Skin	3 to 6 Hours	2	Often Use Sunscreen	Seldom Exercise (Less than 1x/Month)	High Stress	Good Sleep	7	7	7
P59	29.035	13.419	4.25727	23	21.05	Female	Chin	AS	36	AS-NIA	2	Dry Skin	3 to 6 Hours	2	Often Use Sunscreen	Seldom Exercise (Less than 1x/Month)	High Stress	Good Sleep	7	7	7
P60	8.95573	1.87221	0.382953	22	19.84	Female	Forehead	HS	0	HS-HA	0	Oily Skin	6 Hours and Above	2	Strictly Use Sunscreen	Seldom Exercise (Less than 1x/Month)	Moderate Stress	Good Sleep	4	5	4
P60	3.1017	2.64708	0.517322	22	19.84	Female	Cheek	HS	0	HS-HA	0	Oily Skin	6 Hours and Above	2	Strictly Use Sunscreen	Seldom Exercise (Less than 1x/Month)	Moderate Stress	Good Sleep	4	5	4
P60	2.08049	2.86207	0.167962	22	19.84	Female	Jaw	HS	0	HS-HA	0	Oily Skin	6 Hours and Above	2	Strictly Use Sunscreen	Seldom Exercise (Less than 1x/Month)	Moderate Stress	Good Sleep	4	5	4
P60	5.54722	7.6725	1.45567	22	19.84	Female	Forehead	HS	0	HS-HA	0	Oily Skin	6 Hours and Above	2	Strictly Use Sunscreen	Seldom Exercise (Less than 1x/Month)	Moderate Stress	Good Sleep	4	5	4
P60	6.47661	2.72098	0.367277	22	19.84	Female	Cheek	HS	0	HS-HA	0	Oily Skin	6 Hours and Above	2	Strictly Use Sunscreen	Seldom Exercise (Less than 1x/Month)	Moderate Stress	Good Sleep	4	5	4
P60	7.41943	2.83744	0.223949	22	19.84	Female	Jaw	HS	0	HS-HA	0	Oily Skin	6 Hours and Above	2	Strictly Use Sunscreen	Seldom Exercise (Less than 1x/Month)	Moderate Stress	Good Sleep	4	5	4
P60	21.3827	2.95389	0.481491	22	19.84	Female	Glabella	HS	0	HS-HA	0	Oily Skin	6 Hours and Above	2	Strictly Use Sunscreen	Seldom Exercise (Less than 1x/Month)	Moderate Stress	Good Sleep	4	5	4
P60	11.4348	25.0711	0.333684	22	19.84	Female	Nasal dorsum	HS	0	HS-HA	0	Oily Skin	6 Hours and Above	2	Strictly Use Sunscreen	Seldom Exercise (Less than 1x/Month)	Moderate Stress	Good Sleep	4	5	4
P60	5.43972	1.35489	0.114214	22	19.84	Female	Chin	HS	0	HS-HA	0	Oily Skin	6 Hours and Above	2	Strictly Use Sunscreen	Seldom Exercise (Less than 1x/Month)	Moderate Stress	Good Sleep	4	5	4
P61	12.2231	4.02213	12.4964	25	17.36	Female	Forehead	AS	48	AS-NIA	1	Oily Skin	1 to 3 Hours	1 to 2	Occasionally Use Sunscreen	Seldom Exercise (Less than 1x/Month)	Moderate Stress	Mild Insomnia	6	7	7
P61	5.22921	5.66815	12.8211	25	17.36	Female	Cheek	AS	48	AS-NIA	1	Oily Skin	1 to 3 Hours	1 to 2	Occasionally Use Sunscreen	Seldom Exercise (Less than 1x/Month)	Moderate Stress	Mild Insomnia	6	7	7
P61	5.43972	3.11513	11.24	25	17.36	Female	Jaw	AS	48	AS-HA	0	Oily Skin	1 to 3 Hours	1 to 2	Occasionally Use Sunscreen	Seldom Exercise (Less than 1x/Month)	Moderate Stress	Mild Insomnia	6	7	7
P61	7.86285	3.83849	11.9432	25	17.36	Female	Forehead	AS	48	AS-NIA	1	Oily Skin	1 to 3 Hours	1 to 2	Occasionally Use Sunscreen	Seldom Exercise (Less than 1x/Month)	Moderate Stress	Mild Insomnia	6	7	7
P61	2.16783	2.30444	6.31089	25	17.36	Female	Cheek	AS	48	AS-IA	3	Oily Skin	1 to 3 Hours	1 to 2	Occasionally Use Sunscreen	Seldom Exercise (Less than 1x/Month)	Moderate Stress	Mild Insomnia	6	7	7
P61	5.61888	3.05691	12.6822	25	17.36	Female	Jaw	AS	48	AS-NIA	1	Oily Skin	1 to 3 Hours	1 to 2	Occasionally Use Sunscreen	Seldom Exercise (Less than 1x/Month)	Moderate Stress	Mild Insomnia	6	7	7
P61	12.4001	3.49361	10.969	25	17.36	Female	Glabella	AS	48	AS-NIA	2	Oily Skin	1 to 3 Hours	1 to 2	Occasionally Use Sunscreen	Seldom Exercise (Less than 1x/Month)	Moderate Stress	Mild Insomnia	6	7	7
P61	6.74535	6.67144	10.3576	25	17.36	Female	Nasal dorsum	AS	48	AS-NIA	1	Oily Skin	1 to 3 Hours	1 to 2	Occasionally Use Sunscreen	Seldom Exercise (Less than 1x/Month)	Moderate Stress	Mild Insomnia	6	7	7
P61	1.35041	0.48373	3.91911	25	17.36	Female	Chin	AS	48	AS-IA	3	Oily Skin	1 to 3 Hours	1 to 2	Occasionally Use Sunscreen	Seldom Exercise (Less than 1x/Month)	Moderate Stress	Mild Insomnia	6	7	7
P62	0.371756	1.95284	1.6729	23	21.56	Female	Forehead	AS	84	AS-NIA	2	Combination Skin	6 Hours and Above	3 and Above	Often Use Sunscreen	Seldom Exercise (Less than 1x/Month)	Moderate Stress	Good Sleep	2	8	2
P62	0.0201554	0.320247	0.324726	23	21.56	Female	Cheek	AS	84	AS-IA	4	Combination Skin	6 Hours and Above	3 and Above	Often Use Sunscreen	Seldom Exercise (Less than 1x/Month)	Moderate Stress	Good Sleep	2	8	2
P62	0.96746	4.62679	3.42642	23	21.56	Female	Jaw	AS	84	AS-IA	4	Combination Skin	6 Hours and Above	3 and Above	Often Use Sunscreen	Seldom Exercise (Less than 1x/Month)	Moderate Stress	Good Sleep	2	8	2
P62	0.382953	2.94717	5.20682	23	21.56	Female	Forehead	AS	84	AS-IA	3	Combination Skin	6 Hours and Above	3 and Above	Often Use Sunscreen	Seldom Exercise (Less than 1x/Month)	Moderate Stress	Good Sleep	2	8	2
P62	0.17692	6.43182	3.61678	23	21.56	Female	Cheek	AS	84	AS-IA	4	Combination Skin	6 Hours and Above	3 and Above	Often Use Sunscreen	Seldom Exercise (Less than 1x/Month)	Moderate Stress	Good Sleep	2	8	2
P62	0.812935	9.38123	5.38598	23	21.56	Female	Jaw	AS	84	AS-IA	4	Combination Skin	6 Hours and Above	3 and Above	Often Use Sunscreen	Seldom Exercise (Less than 1x/Month)	Moderate Stress	Good Sleep	2	8	2
P62	0.340403	2.15887	3.45777	23	21.56	Female	Glabella	AS	84	AS-NIA	1	Combination Skin	6 Hours and Above	3 and Above	Often Use Sunscreen	Seldom Exercise (Less than 1x/Month)	Moderate Stress	Good Sleep	2	8	2
P62	0.159004	4.68726	2.78369	23	21.56	Female	Nasal dorsum	AS	84	AS-NIA	1	Combination Skin	6 Hours and Above	3 and Above	Often Use Sunscreen	Seldom Exercise (Less than 1x/Month)	Moderate Stress	Good Sleep	2	8	2
P62	0.0134369	1.02121	0.434461	23	21.56	Female	Chin	AS	84	AS-IA	4	Combination Skin	6 Hours and Above	3 and Above	Often Use Sunscreen	Seldom Exercise (Less than 1x/Month)	Moderate Stress	Good Sleep	2	8	2
P63	62.6319	5.43972	4.66486	19	28.41	Male	Forehead	AS	60	AS-NIA	1	Combination Skin	3 to 6 Hours	2	Never Use Sunscreen	2 to 3×/Week	Mild Stress	Mild Insomnia	8	8	10
P63	43.7417	2.22829	2.84191	19	28.41	Male	Cheek	AS	60	AS-IA	4	Combination Skin	3 to 6 Hours	2	Never Use Sunscreen	2 to 3×/Week	Mild Stress	Mild Insomnia	8	8	10
P63	53.6739	4.66038	4.64247	19	28.41	Male	Jaw	AS	60	AS-NIA	2	Combination Skin	3 to 6 Hours	2	Never Use Sunscreen	2 to 3×/Week	Mild Stress	Mild Insomnia	8	8	10
P63	60.0744	9.92542	4.31774	19	28.41	Male	Forehead	AS	60	AS-NIA	2	Combination Skin	3 to 6 Hours	2	Never Use Sunscreen	2 to 3×/Week	Mild Stress	Mild Insomnia	8	8	10
P63	47.5556	9.37899	6.21011	19	28.41	Male	Cheek	AS	60	AS-IA	3	Combination Skin	3 to 6 Hours	2	Never Use Sunscreen	2 to 3×/Week	Mild Stress	Mild Insomnia	8	8	10
P63	45.1974	14.5141	8.24133	19	28.41	Male	Jaw	AS	60	AS-IA	3	Combination Skin	3 to 6 Hours	2	Never Use Sunscreen	2 to 3×/Week	Mild Stress	Mild Insomnia	8	8	10
P63	71.171	7.9905	3.29205	19	28.41	Male	Glabella	AS	60	AS-NIA	1	Combination Skin	3 to 6 Hours	2	Never Use Sunscreen	2 to 3×/Week	Mild Stress	Mild Insomnia	8	8	10
P63	68.842	10.4383	3.96838	19	28.41	Male	Nasal dorsum	AS	60	AS-IA	3	Combination Skin	3 to 6 Hours	2	Never Use Sunscreen	2 to 3×/Week	Mild Stress	Mild Insomnia	8	8	10
P63	39.3143	28.9387	3.02331	19	28.41	Male	Chin	AS	60	AS-IA	4	Combination Skin	3 to 6 Hours	2	Never Use Sunscreen	2 to 3×/Week	Mild Stress	Mild Insomnia	8	8	10
P64	18.9864	16.5946	4.59768	22	19.92	Female	Forehead	HS	120	HS-HA	0	Oily Skin	1 to 3 Hours	2	Strictly Use Sunscreen	1×/Week	Moderate Stress	Good Sleep	4	6	3
P64	7.14846	6.71176	13.5937	22	19.92	Female	Cheek	HS	120	HS-HA	0	Oily Skin	1 to 3 Hours	2	Strictly Use Sunscreen	1×/Week	Moderate Stress	Good Sleep	4	6	3
P64	8.84375	10.3688	5.90106	22	19.92	Female	Jaw	HS	120	HS-HA	0	Oily Skin	1 to 3 Hours	2	Strictly Use Sunscreen	1×/Week	Moderate Stress	Good Sleep	4	6	3
P64	13.0786	15.5398	4.35805	22	19.92	Female	Forehead	HS	120	HS-HA	0	Oily Skin	1 to 3 Hours	2	Strictly Use Sunscreen	1×/Week	Moderate Stress	Good Sleep	4	6	3
P64	9.65893	11.2848	4.62679	22	19.92	Female	Cheek	HS	120	HS-HA	0	Oily Skin	1 to 3 Hours	2	Strictly Use Sunscreen	1×/Week	Moderate Stress	Good Sleep	4	6	3
P64	6.06006	11.941	6.90659	22	19.92	Female	Jaw	HS	120	HS-HA	0	Oily Skin	1 to 3 Hours	2	Strictly Use Sunscreen	1×/Week	Moderate Stress	Good Sleep	4	6	3
P64	10.7585	18.2877	6.3176	22	19.92	Female	Glabella	HS	120	HS-HA	0	Oily Skin	1 to 3 Hours	2	Strictly Use Sunscreen	1×/Week	Moderate Stress	Good Sleep	4	6	3
P64	9.88287	24.6904	5.53378	22	19.92	Female	Nasal dorsum	HS	120	HS-HA	0	Oily Skin	1 to 3 Hours	2	Strictly Use Sunscreen	1×/Week	Moderate Stress	Good Sleep	4	6	3
P64	1.93044	4.3894	6.79238	22	19.92	Female	Chin	HS	120	HS-HA	0	Oily Skin	1 to 3 Hours	2	Strictly Use Sunscreen	1×/Week	Moderate Stress	Good Sleep	4	6	3
P65	40.3131	7.90092	9.79106	12	18.2	Male	Forehead	HS	0	HS-HA	0	Dry Skin	1 to 3 Hours	1 to 2	Never Use Sunscreen	4 to 6×/Week	Moderate Stress	Good Sleep	1	6	1
P65	24.7509	6.57291	14.3932	12	18.2	Male	Cheek	HS	0	HS-HA	0	Dry Skin	1 to 3 Hours	1 to 2	Never Use Sunscreen	4 to 6×/Week	Moderate Stress	Good Sleep	1	6	1
P65	8.53918	5.32551	10.4584	12	18.2	Male	Jaw	HS	0	HS-HA	0	Dry Skin	1 to 3 Hours	1 to 2	Never Use Sunscreen	4 to 6×/Week	Moderate Stress	Good Sleep	1	6	1
P65	10.0396	5.98616	12.1694	12	18.2	Male	Forehead	HS	0	HS-HA	0	Dry Skin	1 to 3 Hours	1 to 2	Never Use Sunscreen	4 to 6×/Week	Moderate Stress	Good Sleep	1	6	1
P65	19.1969	3.54288	12.7293	12	18.2	Male	Cheek	HS	0	HS-HA	0	Dry Skin	1 to 3 Hours	1 to 2	Never Use Sunscreen	4 to 6×/Week	Moderate Stress	Good Sleep	1	6	1
P65	8.24581	8.93109	13.8625	12	18.2	Male	Jaw	HS	0	HS-HA	0	Dry Skin	1 to 3 Hours	1 to 2	Never Use Sunscreen	4 to 6×/Week	Moderate Stress	Good Sleep	1	6	1
P65	3.22487	2.59333	14.2723	12	18.2	Male	Glabella	HS	0	HS-HA	0	Dry Skin	1 to 3 Hours	1 to 2	Never Use Sunscreen	4 to 6×/Week	Moderate Stress	Good Sleep	1	6	1
P65	14.0573	2.58885	8.46752	12	18.2	Male	Nasal dorsum	HS	0	HS-HA	0	Dry Skin	1 to 3 Hours	1 to 2	Never Use Sunscreen	4 to 6×/Week	Moderate Stress	Good Sleep	1	6	1
P65	3.83849	2.11184	13.1279	12	18.2	Male	Chin	HS	0	HS-HA	0	Dry Skin	1 to 3 Hours	1 to 2	Never Use Sunscreen	4 to 6×/Week	Moderate Stress	Good Sleep	1	6	1
P66	33.3326	22.3367	30.7348	10	19.5	Male	Forehead	HS	0	HS-HA	0	Combination Skin	1 to 3 Hours	2	Occasionally Use Sunscreen	Daily	Mild Stress	Good Sleep	1	4	2
P66	47.8602	18.4355	23.116	10	19.5	Male	Cheek	HS	0	HS-HA	0	Combination Skin	1 to 3 Hours	2	Occasionally Use Sunscreen	Daily	Mild Stress	Good Sleep	1	4	2
P66	54.0344	18.6998	18.8072	10	19.5	Male	Jaw	HS	0	HS-HA	0	Combination Skin	1 to 3 Hours	2	Occasionally Use Sunscreen	Daily	Mild Stress	Good Sleep	1	4	2
P66	70.5305	10.2837	10.8615	10	19.5	Male	Forehead	HS	0	HS-HA	0	Combination Skin	1 to 3 Hours	2	Occasionally Use Sunscreen	Daily	Mild Stress	Good Sleep	1	4	2
P66	73.5628	7.37912	3.2719	10	19.5	Male	Cheek	HS	0	HS-HA	0	Combination Skin	1 to 3 Hours	2	Occasionally Use Sunscreen	Daily	Mild Stress	Good Sleep	1	4	2
P66	72.6804	8.52574	9.42602	10	19.5	Male	Jaw	HS	0	HS-HA	0	Combination Skin	1 to 3 Hours	2	Occasionally Use Sunscreen	Daily	Mild Stress	Good Sleep	1	4	2
P66	44.8816	16.4535	31.2588	10	19.5	Male	Glabella	HS	0	HS-HA	0	Combination Skin	1 to 3 Hours	2	Occasionally Use Sunscreen	Daily	Mild Stress	Good Sleep	1	4	2
P66	57.3982	14.5948	11.0586	10	19.5	Male	Nasal dorsum	HS	0	HS-HA	0	Combination Skin	1 to 3 Hours	2	Occasionally Use Sunscreen	Daily	Mild Stress	Good Sleep	1	4	2
P66	63.7426	9.47977	15.99	10	19.5	Male	Chin	HS	0	HS-HA	0	Combination Skin	1 to 3 Hours	2	Occasionally Use Sunscreen	Daily	Mild Stress	Good Sleep	1	4	2
P67	75.2424	5.48227	6.01303	19	22.12	Male	Forehead	AS	1	AS-NIA	1	Combination Skin	Within 1 Hour	2	Never Use Sunscreen	2 to 3×/Week	Moderate Stress	Moderate Insomnia	9	3	4
P67	72.6267	12.9398	5.80028	19	22.12	Male	Cheek	AS	1	AS-HA	0	Combination Skin	Within 1 Hour	2	Never Use Sunscreen	2 to 3×/Week	Moderate Stress	Moderate Insomnia	9	3	4
P67	65.523	4.67606	10.0352	19	22.12	Male	Jaw	AS	1	AS-HA	0	Combination Skin	Within 1 Hour	2	Never Use Sunscreen	2 to 3×/Week	Moderate Stress	Moderate Insomnia	9	3	4
P67	55.04	6.77894	15.6944	19	22.12	Male	Forehead	AS	1	AS-NIA	1	Combination Skin	Within 1 Hour	2	Never Use Sunscreen	2 to 3×/Week	Moderate Stress	Moderate Insomnia	9	3	4
P67	57.6355	8.12711	9.66116	19	22.12	Male	Cheek	AS	1	AS-HA	0	Combination Skin	Within 1 Hour	2	Never Use Sunscreen	2 to 3×/Week	Moderate Stress	Moderate Insomnia	9	3	4
P67	62.6789	11.343	10.2725	19	22.12	Male	Jaw	AS	1	AS-NIA	1	Combination Skin	Within 1 Hour	2	Never Use Sunscreen	2 to 3×/Week	Moderate Stress	Moderate Insomnia	9	3	4
P67	54.4331	8.36002	15.9407	19	22.12	Male	Glabella	AS	1	AS-NIA	1	Combination Skin	Within 1 Hour	2	Never Use Sunscreen	2 to 3×/Week	Moderate Stress	Moderate Insomnia	9	3	4
P67	64.2174	8.83479	10.6622	19	22.12	Male	Nasal dorsum	AS	1	AS-NIA	1	Combination Skin	Within 1 Hour	2	Never Use Sunscreen	2 to 3×/Week	Moderate Stress	Moderate Insomnia	9	3	4
P67	47.2398	17.7636	13.157	19	22.12	Male	Chin	AS	1	AS-HA	0	Combination Skin	Within 1 Hour	2	Never Use Sunscreen	2 to 3×/Week	Moderate Stress	Moderate Insomnia	9	3	4
P68	58.6164	6.81701	6.64233	19	18.03	Female	Forehead	HS	0	HS-HA	0	Normal Skin	3 to 6 Hours	1 to 2	Never Use Sunscreen	1×/Week	Moderate Stress	Mild Insomnia	8	3	7
P68	33.3147	10.1359	6.64457	19	18.03	Female	Cheek	HS	0	HS-HA	0	Normal Skin	3 to 6 Hours	1 to 2	Never Use Sunscreen	1×/Week	Moderate Stress	Mild Insomnia	8	3	7
P68	22.3434	16.0818	6.3512	19	18.03	Female	Jaw	HS	0	HS-HA	0	Normal Skin	3 to 6 Hours	1 to 2	Never Use Sunscreen	1×/Week	Moderate Stress	Mild Insomnia	8	3	7
P68	15.1009	17.0269	16.0236	19	18.03	Female	Forehead	HS	0	HS-HA	0	Normal Skin	3 to 6 Hours	1 to 2	Never Use Sunscreen	1×/Week	Moderate Stress	Mild Insomnia	8	3	7
P68	35.8811	7.79791	5.89658	19	18.03	Female	Cheek	HS	0	HS-HA	0	Normal Skin	3 to 6 Hours	1 to 2	Never Use Sunscreen	1×/Week	Moderate Stress	Mild Insomnia	8	3	7
P68	9.39243	10.2546	5.54722	19	18.03	Female	Jaw	HS	0	HS-HA	0	Normal Skin	3 to 6 Hours	1 to 2	Never Use Sunscreen	1×/Week	Moderate Stress	Mild Insomnia	8	3	7
P68	20.2876	3.76682	11.8939	19	18.03	Female	Glabella	HS	0	HS-HA	0	Normal Skin	3 to 6 Hours	1 to 2	Never Use Sunscreen	1×/Week	Moderate Stress	Mild Insomnia	8	3	7
P68	41.5448	4.65814	5.18218	19	18.03	Female	Nasal dorsum	HS	0	HS-HA	0	Normal Skin	3 to 6 Hours	1 to 2	Never Use Sunscreen	1×/Week	Moderate Stress	Mild Insomnia	8	3	7
P68	12.9644	13.6542	2.8128	19	18.03	Female	Chin	HS	0	HS-HA	0	Normal Skin	3 to 6 Hours	1 to 2	Never Use Sunscreen	1×/Week	Moderate Stress	Mild Insomnia	8	3	7
P69	65.6596	12.577	0.627058	19	22.98	Male	Forehead	HS	0	HS-HA	0	Dry Skin	1 to 3 Hours	2	Occasionally Use Sunscreen	2 to 3×/Week	Mild Stress	Good Sleep	8	8	8
P69	57.0936	26.8873	0.530759	19	22.98	Male	Cheek	HS	0	HS-HA	0	Dry Skin	1 to 3 Hours	2	Occasionally Use Sunscreen	2 to 3×/Week	Mild Stress	Good Sleep	8	8	8
P69	25.4473	6.6916	1.54749	19	22.98	Male	Jaw	HS	0	HS-HA	0	Dry Skin	1 to 3 Hours	2	Occasionally Use Sunscreen	2 to 3×/Week	Mild Stress	Good Sleep	8	8	8
P69	27.3957	13.4974	4.86865	19	22.98	Male	Forehead	HS	0	HS-HA	0	Dry Skin	1 to 3 Hours	2	Occasionally Use Sunscreen	2 to 3×/Week	Mild Stress	Good Sleep	8	8	8
P69	66.1165	11.7663	0.651692	19	22.98	Male	Cheek	HS	0	HS-HA	0	Dry Skin	1 to 3 Hours	2	Occasionally Use Sunscreen	2 to 3×/Week	Mild Stress	Good Sleep	8	8	8
P69	9.7821	2.74562	1.45567	19	22.98	Male	Jaw	HS	0	HS-HA	0	Dry Skin	1 to 3 Hours	2	Occasionally Use Sunscreen	2 to 3×/Week	Mild Stress	Good Sleep	8	8	8
P69	46.3015	28.8357	1.85206	19	22.98	Male	Glabella	HS	0	HS-HA	0	Dry Skin	1 to 3 Hours	2	Occasionally Use Sunscreen	2 to 3×/Week	Mild Stress	Good Sleep	8	8	8
P69	62.5333	19.6538	0.535238	19	22.98	Male	Nasal dorsum	HS	0	HS-HA	0	Dry Skin	1 to 3 Hours	2	Occasionally Use Sunscreen	2 to 3×/Week	Mild Stress	Good Sleep	8	8	8
P69	37.3211	12.4964	1.80279	19	22.98	Male	Chin	HS	0	HS-HA	0	Dry Skin	1 to 3 Hours	2	Occasionally Use Sunscreen	2 to 3×/Week	Mild Stress	Good Sleep	8	8	8
P70	69.8721	3.06138	3.6235	19	24.91	Male	Forehead	AS	36	AS-NIA	1	Oily Skin	3 to 6 Hours	3 and Above	Never Use Sunscreen	2 to 3×/Week	Mild Stress	Good Sleep	8	4	4
P70	37.554	7.93004	11.2758	19	24.91	Male	Cheek	AS	36	AS-HA	0	Oily Skin	3 to 6 Hours	3 and Above	Never Use Sunscreen	2 to 3×/Week	Mild Stress	Good Sleep	8	4	4
P70	45.2243	5.60993	7.37017	19	24.91	Male	Jaw	AS	36	AS-HA	0	Oily Skin	3 to 6 Hours	3 and Above	Never Use Sunscreen	2 to 3×/Week	Mild Stress	Good Sleep	8	4	4
P70	59.2435	3.71308	6.4251	19	24.91	Male	Forehead	AS	36	AS-NIA	1	Oily Skin	3 to 6 Hours	3 and Above	Never Use Sunscreen	2 to 3×/Week	Mild Stress	Good Sleep	8	4	4
P70	29.3082	9.01171	9.98813	19	24.91	Male	Cheek	AS	36	AS-HA	0	Oily Skin	3 to 6 Hours	3 and Above	Never Use Sunscreen	2 to 3×/Week	Mild Stress	Good Sleep	8	4	4
P70	35.7176	5.06573	6.00184	19	24.91	Male	Jaw	AS	36	AS-HA	0	Oily Skin	3 to 6 Hours	3 and Above	Never Use Sunscreen	2 to 3×/Week	Mild Stress	Good Sleep	8	4	4
P70	73.3814	4.47226	4.36701	19	24.91	Male	Glabella	AS	36	AS-NIA	1	Oily Skin	3 to 6 Hours	3 and Above	Never Use Sunscreen	2 to 3×/Week	Mild Stress	Good Sleep	8	4	4
P70	36.7053	6.44973	16.5566	19	24.91	Male	Nasal dorsum	AS	36	AS-NIA	1	Oily Skin	3 to 6 Hours	3 and Above	Never Use Sunscreen	2 to 3×/Week	Mild Stress	Good Sleep	8	4	4
P70	74.0622	11.6924	1.90805	19	24.91	Male	Chin	AS	36	AS-HA	0	Oily Skin	3 to 6 Hours	3 and Above	Never Use Sunscreen	2 to 3×/Week	Mild Stress	Good Sleep	8	4	4
P71	25.0241	3.6235	2.42313	20	17.58	Female	Forehead	AS	12	AS-NIA	2	Combination Skin	3 to 6 Hours	2	Occasionally Use Sunscreen	2 to 3×/Week	Mild Stress	Good Sleep	6	4	5
P71	78.9667	7.61427	1.05032	20	17.58	Female	Cheek	AS	12	AS-NIA	1	Combination Skin	3 to 6 Hours	2	Occasionally Use Sunscreen	2 to 3×/Week	Mild Stress	Good Sleep	6	4	5
P71	39.2762	11.193	4.28415	20	17.58	Female	Jaw	AS	12	AS-NIA	1	Combination Skin	3 to 6 Hours	2	Occasionally Use Sunscreen	2 to 3×/Week	Mild Stress	Good Sleep	6	4	5
P71	39.1553	10.8011	4.89329	20	17.58	Female	Forehead	AS	12	AS-NIA	2	Combination Skin	3 to 6 Hours	2	Occasionally Use Sunscreen	2 to 3×/Week	Mild Stress	Good Sleep	6	4	5
P71	64.2622	9.91871	2.10736	20	17.58	Female	Cheek	AS	12	AS-NIA	1	Combination Skin	3 to 6 Hours	2	Occasionally Use Sunscreen	2 to 3×/Week	Mild Stress	Good Sleep	6	4	5
P71	31.3103	11.3654	4.56408	20	17.58	Female	Jaw	AS	12	AS-NIA	1	Combination Skin	3 to 6 Hours	2	Occasionally Use Sunscreen	2 to 3×/Week	Mild Stress	Good Sleep	6	4	5
P71	69.0793	8.33091	2.2171	20	17.58	Female	Glabella	AS	12	AS-NIA	1	Combination Skin	3 to 6 Hours	2	Occasionally Use Sunscreen	2 to 3×/Week	Mild Stress	Good Sleep	6	4	5
P71	43.8022	5.50467	0.52852	20	17.58	Female	Nasal dorsum	AS	12	AS-NIA	1	Combination Skin	3 to 6 Hours	2	Occasionally Use Sunscreen	2 to 3×/Week	Mild Stress	Good Sleep	6	4	5
P71	30.6788	17.1657	6.21907	20	17.58	Female	Chin	AS	12	AS-NIA	1	Combination Skin	3 to 6 Hours	2	Occasionally Use Sunscreen	2 to 3×/Week	Mild Stress	Good Sleep	6	4	5
P72	57.6691	9.99709	4.8373	19	17.57	Female	Forehead	HS	0	HS-HA	0	Combination Skin	1 to 3 Hours	3 and Above	Never Use Sunscreen	2 to 3×/Week	Mild Stress	Mild Insomnia	4	3	4
P72	39.0299	7.25371	9.42826	19	17.57	Female	Cheek	HS	0	HS-HA	0	Combination Skin	1 to 3 Hours	3 and Above	Never Use Sunscreen	2 to 3×/Week	Mild Stress	Mild Insomnia	4	3	4
P72	46.147	13.6878	12.315	19	17.57	Female	Jaw	HS	0	HS-HA	0	Combination Skin	1 to 3 Hours	3 and Above	Never Use Sunscreen	2 to 3×/Week	Mild Stress	Mild Insomnia	4	3	4
P72	43.6432	8.22341	11.5087	19	17.57	Female	Forehead	HS	0	HS-HA	0	Combination Skin	1 to 3 Hours	3 and Above	Never Use Sunscreen	2 to 3×/Week	Mild Stress	Mild Insomnia	4	3	4
P72	43.3543	8.65115	15.6339	19	17.57	Female	Cheek	HS	0	HS-HA	0	Combination Skin	1 to 3 Hours	3 and Above	Never Use Sunscreen	2 to 3×/Week	Mild Stress	Mild Insomnia	4	3	4
P72	43.7955	16.4603	16.3998	19	17.57	Female	Jaw	HS	0	HS-HA	0	Combination Skin	1 to 3 Hours	3 and Above	Never Use Sunscreen	2 to 3×/Week	Mild Stress	Mild Insomnia	4	3	4
P72	65.5902	14.3439	4.7522	19	17.57	Female	Glabella	HS	0	HS-HA	0	Combination Skin	1 to 3 Hours	3 and Above	Never Use Sunscreen	2 to 3×/Week	Mild Stress	Mild Insomnia	4	3	4
P72	71.5764	3.51152	3.68172	19	17.57	Female	Nasal dorsum	HS	0	HS-HA	0	Combination Skin	1 to 3 Hours	3 and Above	Never Use Sunscreen	2 to 3×/Week	Mild Stress	Mild Insomnia	4	3	4
P72	36.114	9.05874	38.9537	19	17.57	Female	Chin	HS	0	HS-HA	0	Combination Skin	1 to 3 Hours	3 and Above	Never Use Sunscreen	2 to 3×/Week	Mild Stress	Mild Insomnia	4	3	4
P73	82.5745	5.29192	3.22711	19	20.7	Female	Forehead	AS	0	AS-NIA	1	Combination Skin	1 to 3 Hours	2	Often Use Sunscreen	1×/Week	Moderate Stress	Good Sleep	6	5	3
P73	79.2578	11.0564	2.92478	19	20.7	Female	Cheek	AS	0	AS-HA	0	Combination Skin	1 to 3 Hours	2	Often Use Sunscreen	1×/Week	Moderate Stress	Good Sleep	6	5	3
P73	77.3655	9.12369	3.57647	19	20.7	Female	Jaw	AS	0	AS-HA	0	Combination Skin	1 to 3 Hours	2	Often Use Sunscreen	1×/Week	Moderate Stress	Good Sleep	6	5	3
P73	67.8006	10.772	6.87524	19	20.7	Female	Forehead	AS	0	AS-NIA	1	Combination Skin	1 to 3 Hours	2	Often Use Sunscreen	1×/Week	Moderate Stress	Good Sleep	6	5	3
P73	79.54	9.31404	2.81504	19	20.7	Female	Cheek	AS	0	AS-HA	0	Combination Skin	1 to 3 Hours	2	Often Use Sunscreen	1×/Week	Moderate Stress	Good Sleep	6	5	3
P73	75.5112	15.9497	1.67962	19	20.7	Female	Jaw	AS	0	AS-HA	0	Combination Skin	1 to 3 Hours	2	Often Use Sunscreen	1×/Week	Moderate Stress	Good Sleep	6	5	3
P73	75.6276	17.5576	2.69859	19	20.7	Female	Glabella	AS	0	AS-HA	0	Combination Skin	1 to 3 Hours	2	Often Use Sunscreen	1×/Week	Moderate Stress	Good Sleep	6	5	3
P73	69.7019	18.8028	5.14187	19	20.7	Female	Nasal dorsum	AS	0	AS-NIA	1	Combination Skin	1 to 3 Hours	2	Often Use Sunscreen	1×/Week	Moderate Stress	Good Sleep	6	5	3
P73	52.8766	32.1345	3.95046	19	20.7	Female	Chin	AS	0	AS-NIA	1	Combination Skin	1 to 3 Hours	2	Often Use Sunscreen	1×/Week	Moderate Stress	Good Sleep	6	5	3
P74	27.8279	65.2991	0.956263	27	22.03	Female	Forehead	AS	36	AS-HA	0	Combination Skin	Within 1 Hour	2	Never Use Sunscreen	Daily	Mild Stress	Good Sleep	4	10	5
P74	24.2537	12.1828	2.04689	27	22.03	Female	Cheek	AS	36	AS-NIA	1	Combination Skin	Within 1 Hour	2	Never Use Sunscreen	Daily	Mild Stress	Good Sleep	4	10	5
P74	20.1084	17.5397	4.64247	27	22.03	Female	Jaw	AS	36	AS-HA	0	Combination Skin	Within 1 Hour	2	Never Use Sunscreen	Daily	Mild Stress	Good Sleep	4	10	5
P74	26.8403	58.4977	0.651692	27	22.03	Female	Forehead	AS	36	AS-HA	0	Combination Skin	Within 1 Hour	2	Never Use Sunscreen	Daily	Mild Stress	Good Sleep	4	10	5
P74	28.5132	10.8548	1.066	27	22.03	Female	Cheek	AS	36	AS-NIA	1	Combination Skin	Within 1 Hour	2	Never Use Sunscreen	Daily	Mild Stress	Good Sleep	4	10	5
P74	19.8531	8.04425	0.904754	27	22.03	Female	Jaw	AS	36	AS-HA	0	Combination Skin	Within 1 Hour	2	Never Use Sunscreen	Daily	Mild Stress	Good Sleep	4	10	5
P74	29.7606	65.6619	0.761427	27	22.03	Female	Glabella	AS	36	AS-HA	0	Combination Skin	Within 1 Hour	2	Never Use Sunscreen	Daily	Mild Stress	Good Sleep	4	10	5
P74	36.7859	48.8993	0.795019	27	22.03	Female	Nasal dorsum	AS	36	AS-NIA	1	Combination Skin	Within 1 Hour	2	Never Use Sunscreen	Daily	Mild Stress	Good Sleep	4	10	5
P74	18.1847	7.0432	0.165722	27	22.03	Female	Chin	AS	36	AS-NIA	1	Combination Skin	Within 1 Hour	2	Never Use Sunscreen	Daily	Mild Stress	Good Sleep	4	10	5
P75	0.736793	63.9576	32.0964	19	18.75	Female	Forehead	HS	0	HS-HA	0	Combination Skin	6 Hours and Above	2	Strictly Use Sunscreen	2 to 3×/Week	Mild Stress	Good Sleep	3	6	2
P75	1.61019	6.1698	63.8165	19	18.75	Female	Cheek	HS	0	HS-HA	0	Combination Skin	6 Hours and Above	2	Strictly Use Sunscreen	2 to 3×/Week	Mild Stress	Good Sleep	3	6	2
P75	4.63575	53.3872	26.632	19	18.75	Female	Jaw	HS	0	HS-HA	0	Combination Skin	6 Hours and Above	2	Strictly Use Sunscreen	2 to 3×/Week	Mild Stress	Good Sleep	3	6	2
P75	2.21262	60.8156	32.3159	19	18.75	Female	Forehead	HS	0	HS-HA	0	Combination Skin	6 Hours and Above	2	Strictly Use Sunscreen	2 to 3×/Week	Mild Stress	Good Sleep	3	6	2
P75	3.76458	43.8336	44.8324	19	18.75	Female	Cheek	HS	0	HS-HA	0	Combination Skin	6 Hours and Above	2	Strictly Use Sunscreen	2 to 3×/Week	Mild Stress	Good Sleep	3	6	2
P75	3.93703	34.2418	27.8033	19	18.75	Female	Jaw	HS	0	HS-HA	0	Combination Skin	6 Hours and Above	2	Strictly Use Sunscreen	2 to 3×/Week	Mild Stress	Good Sleep	3	6	2
P75	5.39046	56.6591	24.4687	19	18.75	Female	Glabella	HS	0	HS-HA	0	Combination Skin	6 Hours and Above	2	Strictly Use Sunscreen	2 to 3×/Week	Mild Stress	Good Sleep	3	6	2
P75	3.70188	59.3689	34.8129	19	18.75	Female	Nasal dorsum	HS	0	HS-HA	0	Combination Skin	6 Hours and Above	2	Strictly Use Sunscreen	2 to 3×/Week	Mild Stress	Good Sleep	3	6	2
P75	4.70965	65.3775	26.5111	19	18.75	Female	Chin	HS	0	HS-HA	0	Combination Skin	6 Hours and Above	2	Strictly Use Sunscreen	2 to 3×/Week	Mild Stress	Good Sleep	3	6	2
P76	93.2009	1.84086	0.0470293	19	26.83	Male	Forehead	AS	0	AS-NIA	1	Combination Skin	3 to 6 Hours	3 and Above	Often Use Sunscreen	2 to 3×/Week	Moderate Stress	Good Sleep	7	1	7
P76	90.0835	1.32802	0.127651	19	26.83	Male	Cheek	AS	0	AS-HA	0	Combination Skin	3 to 6 Hours	3 and Above	Often Use Sunscreen	2 to 3×/Week	Moderate Stress	Good Sleep	7	1	7
P76	88.3994	2.62916	0.700961	19	26.83	Male	Jaw	AS	0	AS-HA	0	Combination Skin	3 to 6 Hours	3 and Above	Often Use Sunscreen	2 to 3×/Week	Moderate Stress	Good Sleep	7	1	7
P76	94.0228	0.575549	0.0268739	19	26.83	Male	Forehead	AS	0	AS-NIA	1	Combination Skin	3 to 6 Hours	3 and Above	Often Use Sunscreen	2 to 3×/Week	Moderate Stress	Good Sleep	7	1	7
P76	84.337	2.27756	0.273218	19	26.83	Male	Cheek	AS	0	AS-HA	0	Combination Skin	3 to 6 Hours	3 and Above	Often Use Sunscreen	2 to 3×/Week	Moderate Stress	Good Sleep	7	1	7
P76	90.9905	1.71321	0.114214	19	26.83	Male	Jaw	AS	0	AS-HA	0	Combination Skin	3 to 6 Hours	3 and Above	Often Use Sunscreen	2 to 3×/Week	Moderate Stress	Good Sleep	7	1	7
P76	96.961	0.772624	0.0335924	19	26.83	Male	Glabella	AS	0	AS-HA	0	Combination Skin	3 to 6 Hours	3 and Above	Often Use Sunscreen	2 to 3×/Week	Moderate Stress	Good Sleep	7	1	7
P76	95.8838	0.338163	0.00895796	19	26.83	Male	Nasal dorsum	AS	0	AS-NIA	1	Combination Skin	3 to 6 Hours	3 and Above	Often Use Sunscreen	2 to 3×/Week	Moderate Stress	Good Sleep	7	1	7
P76	83.9518	11.4214	0.0627058	19	26.83	Male	Chin	AS	0	AS-HA	0	Combination Skin	3 to 6 Hours	3 and Above	Often Use Sunscreen	2 to 3×/Week	Moderate Stress	Good Sleep	7	1	7
P77	0.743511	0.201554	1.56988	20	18.38	Male	Forehead	HS	0	HS-HA	0	Dry Skin	3 to 6 Hours	3 and Above	Strictly Use Sunscreen	1×/Week	Moderate Stress	Good Sleep	1	8	6
P77	0.795019	0.506125	1.43327	20	18.38	Male	Cheek	HS	0	HS-HA	0	Dry Skin	3 to 6 Hours	3 and Above	Strictly Use Sunscreen	1×/Week	Moderate Stress	Good Sleep	1	8	6
P77	1.33474	0.223949	0.983137	20	18.38	Male	Jaw	HS	0	HS-HA	0	Dry Skin	3 to 6 Hours	3 and Above	Strictly Use Sunscreen	1×/Week	Moderate Stress	Good Sleep	1	8	6
P77	1.13766	0.895796	6.71176	20	18.38	Male	Forehead	HS	0	HS-HA	0	Dry Skin	3 to 6 Hours	3 and Above	Strictly Use Sunscreen	1×/Week	Moderate Stress	Good Sleep	1	8	6
P77	0.468054	0.105256	0.331445	20	18.38	Male	Cheek	HS	0	HS-HA	0	Dry Skin	3 to 6 Hours	3 and Above	Strictly Use Sunscreen	1×/Week	Moderate Stress	Good Sleep	1	8	6
P77	1.20037	0.295613	1.81399	20	18.38	Male	Jaw	HS	0	HS-HA	0	Dry Skin	3 to 6 Hours	3 and Above	Strictly Use Sunscreen	1×/Week	Moderate Stress	Good Sleep	1	8	6
P77	0.311289	0.26426	2.87327	20	18.38	Male	Glabella	HS	0	HS-HA	0	Dry Skin	3 to 6 Hours	3 and Above	Strictly Use Sunscreen	1×/Week	Moderate Stress	Good Sleep	1	8	6
P77	0.945065	0.150046	0.810696	20	18.38	Male	Nasal dorsum	HS	0	HS-HA	0	Dry Skin	3 to 6 Hours	3 and Above	Strictly Use Sunscreen	1×/Week	Moderate Stress	Good Sleep	1	8	6
P77	0.727835	0.333684	2.11408	20	18.38	Male	Chin	HS	0	HS-HA	0	Dry Skin	3 to 6 Hours	3 and Above	Strictly Use Sunscreen	1×/Week	Moderate Stress	Good Sleep	1	8	6
P78	38.9179	0.537478	3.4421	23	19.78	Female	Forehead	HS	0	HS-HA	0	Combination Skin	1 to 3 Hours	2	Occasionally Use Sunscreen	Daily	Moderate Stress	Good Sleep	8	4	6
P78	1.70873	0.763666	4.2304	23	19.78	Female	Cheek	HS	0	HS-HA	0	Combination Skin	1 to 3 Hours	2	Occasionally Use Sunscreen	Daily	Moderate Stress	Good Sleep	8	4	6
P78	1.11079	0.918191	3.56303	23	19.78	Female	Jaw	HS	0	HS-HA	0	Combination Skin	1 to 3 Hours	2	Occasionally Use Sunscreen	Daily	Moderate Stress	Good Sleep	8	4	6
P78	7.39928	0.13213	0.535238	23	19.78	Female	Forehead	HS	0	HS-HA	0	Combination Skin	1 to 3 Hours	2	Occasionally Use Sunscreen	Daily	Moderate Stress	Good Sleep	8	4	6
P78	3.08378	1.04136	3.71532	23	19.78	Female	Cheek	HS	0	HS-HA	0	Combination Skin	1 to 3 Hours	2	Occasionally Use Sunscreen	Daily	Moderate Stress	Good Sleep	8	4	6
P78	0.268739	0.125412	0.821893	23	19.78	Female	Jaw	HS	0	HS-HA	0	Combination Skin	1 to 3 Hours	2	Occasionally Use Sunscreen	Daily	Moderate Stress	Good Sleep	8	4	6
P78	24.2358	3.46001	11.3542	23	19.78	Female	Nasal dorsum	HS	0	HS-HA	0	Combination Skin	1 to 3 Hours	2	Occasionally Use Sunscreen	Daily	Moderate Stress	Good Sleep	8	4	6
P78	10.1135	0.996574	2.93821	23	19.78	Female	Glabella	HS	0	HS-HA	0	Combination Skin	1 to 3 Hours	2	Occasionally Use Sunscreen	Daily	Moderate Stress	Good Sleep	8	4	6
P78	1.40864	0.965221	3.54735	23	19.78	Female	Chin	HS	0	HS-HA	0	Combination Skin	1 to 3 Hours	2	Occasionally Use Sunscreen	Daily	Moderate Stress	Good Sleep	8	4	6
P79	15.027	20.6974	4.14082	22	23.31	Female	Forehead	HS	0	HS-HA	0	Combination Skin	3 to 6 Hours	2	Never Use Sunscreen	2 to 3×/Week	Moderate Stress	Good Sleep	8	5	1
P79	32.3584	24.5112	1.63931	22	23.31	Female	Cheek	HS	0	HS-HA	0	Combination Skin	3 to 6 Hours	2	Never Use Sunscreen	2 to 3×/Week	Moderate Stress	Good Sleep	8	5	1
P79	20.077	9.65221	4.35581	22	23.31	Female	Jaw	HS	0	HS-HA	0	Combination Skin	3 to 6 Hours	2	Never Use Sunscreen	2 to 3×/Week	Moderate Stress	Good Sleep	8	5	1
P79	46.503	11.7999	3.02331	22	23.31	Female	Forehead	HS	0	HS-HA	0	Combination Skin	3 to 6 Hours	2	Never Use Sunscreen	2 to 3×/Week	Moderate Stress	Good Sleep	8	5	1
P79	11.8917	19.3044	4.92912	22	23.31	Female	Cheek	HS	0	HS-HA	0	Combination Skin	3 to 6 Hours	2	Never Use Sunscreen	2 to 3×/Week	Moderate Stress	Good Sleep	8	5	1
P79	29.7673	13.5937	4.60887	22	23.31	Female	Jaw	HS	0	HS-HA	0	Combination Skin	3 to 6 Hours	2	Never Use Sunscreen	2 to 3×/Week	Moderate Stress	Good Sleep	8	5	1
P79	42.8795	16.2005	3.15096	22	23.31	Female	Glabella	HS	0	HS-HA	0	Combination Skin	3 to 6 Hours	2	Never Use Sunscreen	2 to 3×/Week	Moderate Stress	Good Sleep	8	5	1
P79	50.0168	26.5581	1.82519	22	23.31	Female	Nasal dorsum	HS	0	HS-HA	0	Combination Skin	3 to 6 Hours	2	Never Use Sunscreen	2 to 3×/Week	Moderate Stress	Good Sleep	8	5	1
P79	25.8169	56.3971	1.15334	22	23.31	Female	Chin	HS	0	HS-HA	0	Combination Skin	3 to 6 Hours	2	Never Use Sunscreen	2 to 3×/Week	Moderate Stress	Good Sleep	8	5	1
P80	81.4884	4.98959	3.08378	27	18.58	Female	Forehead	HS	0	HS-HA	0	Combination Skin	3 to 6 Hours	2	Often Use Sunscreen	2 to 3×/Week	Mild Stress	Good Sleep	8	8	7
P80	77.7283	6.23026	4.13186	27	18.58	Female	Cheek	HS	0	HS-HA	0	Combination Skin	3 to 6 Hours	2	Often Use Sunscreen	2 to 3×/Week	Mild Stress	Good Sleep	8	8	7
P80	62.0742	9.59398	3.66829	27	18.58	Female	Jaw	HS	0	HS-HA	0	Combination Skin	3 to 6 Hours	2	Often Use Sunscreen	2 to 3×/Week	Mild Stress	Good Sleep	8	8	7
P80	75.9591	8.27492	2.25517	27	18.58	Female	Forehead	HS	0	HS-HA	0	Combination Skin	3 to 6 Hours	2	Often Use Sunscreen	2 to 3×/Week	Mild Stress	Good Sleep	8	8	7
P80	65.214	5.5517	6.69384	27	18.58	Female	Cheek	HS	0	HS-HA	0	Combination Skin	3 to 6 Hours	2	Often Use Sunscreen	2 to 3×/Week	Mild Stress	Good Sleep	8	8	7
P80	47.2958	6.56619	6.29297	27	18.58	Female	Jaw	HS	0	HS-HA	0	Combination Skin	3 to 6 Hours	2	Often Use Sunscreen	2 to 3×/Week	Mild Stress	Good Sleep	8	8	7
P80	87.3917	3.50928	1.5027	27	18.58	Female	Glabella	HS	0	HS-HA	0	Combination Skin	3 to 6 Hours	2	Often Use Sunscreen	2 to 3×/Week	Mild Stress	Good Sleep	8	8	7
P80	75.3007	6.00855	3.74667	27	18.58	Female	Nasal dorsum	HS	0	HS-HA	0	Combination Skin	3 to 6 Hours	2	Often Use Sunscreen	2 to 3×/Week	Mild Stress	Good Sleep	8	8	7
P80	74.5527	18.7199	0.949544	27	18.58	Female	Chin	HS	0	HS-HA	0	Combination Skin	3 to 6 Hours	2	Often Use Sunscreen	2 to 3×/Week	Mild Stress	Good Sleep	8	8	7
P81	6.41614	1.7468	2.68515	23	22.31	Female	Forehead	HS	0	HS-HA	0	Combination Skin	3 to 6 Hours	2	Often Use Sunscreen	Never Exercise	Mild Stress	Good Sleep	8	8	6
P81	22.6905	5.10156	5.68607	23	22.31	Female	Cheek	HS	0	HS-HA	0	Combination Skin	3 to 6 Hours	2	Often Use Sunscreen	Never Exercise	Mild Stress	Good Sleep	8	8	6
P81	12.4784	4.36701	3.76458	23	22.31	Female	Jaw	HS	0	HS-HA	0	Combination Skin	3 to 6 Hours	2	Often Use Sunscreen	Never Exercise	Mild Stress	Good Sleep	8	8	6
P81	11.0519	4.3043	3.84521	23	22.31	Female	Forehead	HS	0	HS-HA	0	Combination Skin	3 to 6 Hours	2	Often Use Sunscreen	Never Exercise	Mild Stress	Good Sleep	8	8	6
P81	20.1308	4.34013	4.58648	23	22.31	Female	Cheek	HS	0	HS-HA	0	Combination Skin	3 to 6 Hours	2	Often Use Sunscreen	Never Exercise	Mild Stress	Good Sleep	8	8	6
P81	16.1243	3.59214	3.38387	23	22.31	Female	Jaw	HS	0	HS-HA	0	Combination Skin	3 to 6 Hours	2	Often Use Sunscreen	Never Exercise	Mild Stress	Good Sleep	8	8	6
P81	18.0705	4.9112	6.67368	23	22.31	Female	Glabella	HS	0	HS-HA	0	Combination Skin	3 to 6 Hours	2	Often Use Sunscreen	Never Exercise	Mild Stress	Good Sleep	8	8	6
P81	62.7886	5.24713	4.48794	23	22.31	Female	Nasal dorsum	HS	0	HS-HA	0	Combination Skin	3 to 6 Hours	2	Often Use Sunscreen	Never Exercise	Mild Stress	Good Sleep	8	8	6
P81	13.6811	2.36042	3.25622	23	22.31	Female	Chin	HS	0	HS-HA	0	Combination Skin	3 to 6 Hours	2	Often Use Sunscreen	Never Exercise	Mild Stress	Good Sleep	8	8	6
P82	81.896	2.07153	3.21143	23	21.5	Female	Forehead	HS	0	HS-HA	0	Combination Skin	6 Hours and Above	2	Occasionally Use Sunscreen	Seldom Exercise (Less than 1x/Month)	Mild Stress	Good Sleep	3	4	5
P82	75.4059	2.96733	4.16993	23	21.5	Female	Cheek	HS	0	HS-HA	0	Combination Skin	6 Hours and Above	2	Occasionally Use Sunscreen	Seldom Exercise (Less than 1x/Month)	Mild Stress	Good Sleep	3	4	5
P82	74.0152	2.33355	5.02094	23	21.5	Female	Jaw	HS	0	HS-HA	0	Combination Skin	6 Hours and Above	2	Occasionally Use Sunscreen	Seldom Exercise (Less than 1x/Month)	Mild Stress	Good Sleep	3	4	5
P82	79.0697	1.35937	5.12843	23	21.5	Female	Forehead	HS	0	HS-HA	0	Combination Skin	6 Hours and Above	2	Occasionally Use Sunscreen	Seldom Exercise (Less than 1x/Month)	Mild Stress	Good Sleep	3	4	5
P82	83.4233	1.13542	5.35686	23	21.5	Female	Cheek	HS	0	HS-HA	0	Combination Skin	6 Hours and Above	2	Occasionally Use Sunscreen	Seldom Exercise (Less than 1x/Month)	Mild Stress	Good Sleep	3	4	5
P82	63.0484	2.04689	7.28283	23	21.5	Female	Jaw	HS	0	HS-HA	0	Combination Skin	6 Hours and Above	2	Occasionally Use Sunscreen	Seldom Exercise (Less than 1x/Month)	Mild Stress	Good Sleep	3	4	5
P82	88.3479	0.454617	3.19351	23	21.5	Female	Glabella	HS	0	HS-HA	0	Combination Skin	6 Hours and Above	2	Occasionally Use Sunscreen	Seldom Exercise (Less than 1x/Month)	Mild Stress	Good Sleep	3	4	5
P82	89.4833	0.786061	1.6617	23	21.5	Female	Nasal dorsum	HS	0	HS-HA	0	Combination Skin	6 Hours and Above	2	Occasionally Use Sunscreen	Seldom Exercise (Less than 1x/Month)	Mild Stress	Good Sleep	3	4	5
P83	83.3785	4.67382	0.0806217	25	21.34	Female	Forehead	HS	0	HS-HA	0	Oily Skin	6 Hours and Above	2	Strictly Use Sunscreen	2 to 3×/Week	Moderate Stress	Mild Insomnia	2	1	8
P83	87.5036	5.13067	0.123172	25	21.34	Female	Cheek	HS	0	HS-HA	0	Oily Skin	6 Hours and Above	2	Strictly Use Sunscreen	2 to 3×/Week	Moderate Stress	Mild Insomnia	2	1	8
P83	72.1631	4.51257	0.900275	25	21.34	Female	Jaw	HS	0	HS-HA	0	Oily Skin	6 Hours and Above	2	Strictly Use Sunscreen	2 to 3×/Week	Moderate Stress	Mild Insomnia	2	1	8
P83	75.5067	3.27414	0.0761427	25	21.34	Female	Forehead	HS	0	HS-HA	0	Oily Skin	6 Hours and Above	2	Strictly Use Sunscreen	2 to 3×/Week	Moderate Stress	Mild Insomnia	2	1	8
P83	81.5891	1.94836	0.244105	25	21.34	Female	Cheek	HS	0	HS-HA	0	Oily Skin	6 Hours and Above	2	Strictly Use Sunscreen	2 to 3×/Week	Moderate Stress	Mild Insomnia	2	1	8
P83	80.3664	3.38835	0.373995	25	21.34	Female	Jaw	HS	0	HS-HA	0	Oily Skin	6 Hours and Above	2	Strictly Use Sunscreen	2 to 3×/Week	Moderate Stress	Mild Insomnia	2	1	8
P83	59.7765	9.65893	0.0447898	25	21.34	Female	Glabella	HS	0	HS-HA	0	Oily Skin	6 Hours and Above	2	Strictly Use Sunscreen	2 to 3×/Week	Moderate Stress	Mild Insomnia	2	1	8
P83	82.6283	5.90778	0.109735	25	21.34	Female	Nasal dorsum	HS	0	HS-HA	0	Oily Skin	6 Hours and Above	2	Strictly Use Sunscreen	2 to 3×/Week	Moderate Stress	Mild Insomnia	2	1	8
P84	84.3527	1.48702	0.291134	25	21.34	Female	Chin	HS	0	HS-HA	0	Oily Skin	6 Hours and Above	2	Strictly Use Sunscreen	2 to 3×/Week	Moderate Stress	Mild Insomnia	2	1	8
P84	93.4047	3.91911	0.0582268	23	19.83	Female	Forehead	HS	0	HS-HA	0	Combination Skin	3 to 6 Hours	2	Occasionally Use Sunscreen	1×/Week	Moderate Stress	Good Sleep	6	7	7
P84	90.3254	4.66934	0.237386	23	19.83	Female	Cheek	HS	0	HS-HA	0	Combination Skin	3 to 6 Hours	2	Occasionally Use Sunscreen	1×/Week	Moderate Stress	Good Sleep	6	7	7
P84	75.1013	9.44617	0.508364	23	19.83	Female	Jaw	HS	0	HS-HA	0	Combination Skin	3 to 6 Hours	2	Occasionally Use Sunscreen	1×/Week	Moderate Stress	Good Sleep	6	7	7
P84	93.4696	4.63351	0.0268739	23	19.83	Female	Forehead	HS	0	HS-HA	0	Combination Skin	3 to 6 Hours	2	Occasionally Use Sunscreen	1×/Week	Moderate Stress	Good Sleep	6	7	7
P84	85.4052	2.33355	0.3516	23	19.83	Female	Cheek	HS	0	HS-HA	0	Combination Skin	3 to 6 Hours	2	Occasionally Use Sunscreen	1×/Week	Moderate Stress	Good Sleep	6	7	7
P84	73.733	15.0225	0.17692	23	19.83	Female	Jaw	HS	0	HS-HA	0	Combination Skin	3 to 6 Hours	2	Occasionally Use Sunscreen	1×/Week	Moderate Stress	Good Sleep	6	7	7
P84	93.9713	3.71532	0.0649452	23	19.83	Female	Glabella	HS	0	HS-HA	0	Combination Skin	3 to 6 Hours	2	Occasionally Use Sunscreen	1×/Week	Moderate Stress	Good Sleep	6	7	7
P84	90.1709	6.69832	0.0425503	23	19.83	Female	Nasal dorsum	HS	0	HS-HA	0	Combination Skin	3 to 6 Hours	2	Occasionally Use Sunscreen	1×/Week	Moderate Stress	Good Sleep	6	7	7
P84	83.2979	7.51797	0.0313529	23	19.83	Female	Chin	HS	0	HS-HA	0	Combination Skin	3 to 6 Hours	2	Occasionally Use Sunscreen	1×/Week	Moderate Stress	Good Sleep	6	7	7
P85	3.35924	16.7895	29.3463	24	21.83	Female	Forehead	HS	0	HS-HA	0	Combination Skin	6 Hours and Above	2	Often Use Sunscreen	4 to 6×/Week	Mild Stress	Good Sleep	8	7	3
P85	3.99973	4.70293	20.4757	24	21.83	Female	Cheek	HS	0	HS-HA	0	Combination Skin	6 Hours and Above	2	Often Use Sunscreen	4 to 6×/Week	Mild Stress	Good Sleep	8	7	3
P85	7.16189	1.38848	12.2814	24	21.83	Female	Jaw	HS	0	HS-HA	0	Combination Skin	6 Hours and Above	2	Often Use Sunscreen	4 to 6×/Week	Mild Stress	Good Sleep	8	7	3
P85	1.02121	1.92596	10.8369	24	21.83	Female	Forehead	HS	0	HS-HA	0	Combination Skin	6 Hours and Above	2	Often Use Sunscreen	4 to 6×/Week	Mild Stress	Good Sleep	8	7	3
P85	4.17217	13.4929	21.9336	24	21.83	Female	Cheek	HS	0	HS-HA	0	Combination Skin	6 Hours and Above	2	Often Use Sunscreen	4 to 6×/Week	Mild Stress	Good Sleep	8	7	3
P85	3.67277	1.65498	8.65115	24	21.83	Female	Jaw	HS	0	HS-HA	0	Combination Skin	6 Hours and Above	2	Often Use Sunscreen	4 to 6×/Week	Mild Stress	Good Sleep	8	7	3
P85	3.42642	51.795	16.4983	24	21.83	Female	Glabella	HS	0	HS-HA	0	Combination Skin	6 Hours and Above	2	Often Use Sunscreen	4 to 6×/Week	Mild Stress	Good Sleep	8	7	3
P85	2.07153	10.5704	5.59425	24	21.83	Female	Nasal dorsum	HS	0	HS-HA	0	Combination Skin	6 Hours and Above	2	Often Use Sunscreen	4 to 6×/Week	Mild Stress	Good Sleep	8	7	3
P85	3.07482	2.77697	6.96258	24	21.83	Female	Chin	HS	0	HS-HA	0	Combination Skin	6 Hours and Above	2	Often Use Sunscreen	4 to 6×/Week	Mild Stress	Good Sleep	8	7	3

## Sheet: Diversity
α diversity
Item	Value
Healthy Subjects(n = 268 samples, 30 subjects)
Median (min – max)	4.19 (0.95 – 7.39)
Mean ± SD	3.98 ± 1.61
Acne Subjects (n = 495 samples, 55 subjects)
Median (min – max)	3.11 (0.22 – 8.25)
Mean ± SD	3.38 ± 1.49
Linear mixed model
Random effect: SubjectID variance (ICC)	1.614 (0.69)
Fixed effect: SubjectType (Acne vs. Healthy)	Estimate = -0.59, SE = 0.30, df = 83.0, t = -1.97, p = 0.052
Type III ANOVA	F₁,₈₃ = 3.88, p = 0.052
Pairwise contrast (Healthy – Acne)	Estimate = 0.59, SE = 0.30, df = 83, p = 0.052 (Tukey)
β diversity
Item	Value
Within‑group dispersion
(distance to centroid)
Healthy group (n = 268 samples)
Median (min – max)	0.46 (0.26 – 0.84)
Mean ± SD	0.49 ± 0.15
Acne group (n = 495 samples)
Median (min – max)	0.36 (0.17 – 0.88)
Mean ± SD	0.41 ± 0.17
Permutation test for homogeneity of dispersions	F₁,₇₆₁ = 41.04, p = 0.001
Community composition (subject‑aggregated)
PERMANOVA (Bray‑Curtis, 85 subjects)	F₁,₈₃ = 2.77, R² = 0.032, p = 0.011

## Sheet: SPSS_GEE_Cutibacterium
	Cutibacterium
	Source	Wald Chi-Square	Type III df	Significance
	(Intercept)	1907.78	1	0.000
	Subject type	11.577	1	0.001
	Parameter	B	Std. Error	95% Wald Confidence Interval		Hypothesis Test			Exp(B)	95% Wald Confidence Interval for Exp(B)
				Lower	Upper	Wald Chi-Square	df	Sig.		Lower	Upper
	(Intercept)	3.278	0.16087	2.96309	3.59369	415.311	1	0.000	26.533	19.3577	36.368
	[Group=Acne Subjects]	0.554	0.162797	0.234833	0.872987	11.5767	1	0.000667845	1.74004	1.2647	2.39405
	[Group=Healthy Subjects]	0ᵃ	.	.	.	.	.	.	1	.	.
	Scale	0.626
	Dependent variable: Cutibacterium relative abundance（%）
	Model: Cutibacterium relative abundance (%)
	a. This parameter is redundant and therefore set to zero.
	Source	Wald Chi-Square	Type III df	Significance
	(Intercept)	6748.89	1	0.000
	Subgroup type	40.224	3	0.000
	Parameter	B	Std. Error	95% Wald Confidence Interval		Hypothesis Test			Exp(B)	95% Wald Confidence Interval for Exp(B)
				Lower	Upper	Wald Chi-Square	df	Sig.		Lower	Upper
	(Intercept)	3.277	0.1613	2.961	3.593	412.946	1	0.000	26.502	19.32	36.354
	[Subgroup=Acne Subjects-IA]	0.548	0.1641	0.227	0.87	11.164	1	0.001	1.73	1.254	2.387
	[Subgroup=Acne Subjects-NIA]	0.595	0.163	0.276	0.915	13.345	1	0.000	1.814	1.318	2.497
	[Subgroup=Acne Subjects-HA]	0.442	0.1666	0.115	0.768	7.026	1	0.008	1.555	1.122	2.155
	[Group=Healthy Subjects]	0ᵃ	.	.	.	.	.	.	1	.	.
	Scale	0.632
	Dependent variable: Cutibacterium relative abundance（%）
	Model: Cutibacterium relative abundance (%)
	a. This parameter is redundant and therefore set to zero.
	Pairwise Comparisons
	(I) Subgroup Type	(J) Subgroup Type	Mean Difference (I-J)	Std. Error	df	Sequential Bonferroni Sig.	95% Wald Confidence Interval for Difference
							Lower	Upper
	Acne Subjects-IA	Acne Subjects-NIA	-2.2140ᵃ	1.09764	1	0.044	-4.3654	-0.0627
		Acne Subjects-HA	4.6459ᵃ	1.88809	1	0.028	0.4139	8.8778
		Healthy Subjects	19.3568ᵃ	4.49574	1	0.000	8.1278	30.5859
	Acne Subjects-NIA	Acne Subjects-IA	2.2140ᵃ	1.09764	1	0.044	0.0627	4.3654
		Acne Subjects-HA	6.8599ᵃ	1.41664	1	0.000	3.2050	10.5148
		Healthy Subjects	21.5709ᵃ	4.42377	1	0.000	9.8998	33.2419
	Acne Subjects-HA	Acne Subjects-IA	-4.6459ᵃ	1.88809	1	0.028	-8.8778	-0.4139
		Acne Subjects-NIA	-6.8599ᵃ	1.41664	1	0.000	-10.5148	-3.2050
		Healthy Subjects	14.7110ᵃ	4.60614	1	0.004	3.6840	25.7380
	Healthy Subjects	Acne Subjects-IA	-19.3568ᵃ	4.49574	1	0.000	-30.5859	-8.1278
		Acne Subjects-NIA	-21.5709ᵃ	4.42377	1	0.000	9.8998	-9.8998
		Acne Subjects-HA	-14.7110ᵃ	4.60614	1	0.004	-25.7380	-3.6840
	Pairwise comparisons of estimated marginal means based on the original scale of the dependent variable: Cutibacterium relative abundance (%) ᵃ The mean difference is significant at the 0.05 level. ᵇ Confidence interval bounds are approximate.

## Sheet: SPSS_GEE_Staphylococcus
	Staphylococcus
	Source	Wald Chi-Square	Type III df	Significance
	(Intercept)	679.961	1	0.000
	Subject type	14.104	1	0.000
	Parameter	B	Std. Error	95% Wald Confidence Interval		Hypothesis Test			Exp(B)	95% Wald Confidence Interval for Exp(B)
				Lower	Upper	Wald Chi-Square	df	Sig.		Lower	Upper
	(Intercept)	2.427	0.2039	2.028	2.827	141.775	1	0.000	11.328	7.597	16.891
	[Group=Acne Subjects]	0.817	0.2175	0.391	1.243	14.104	1	0.000	2.263	1.478	3.466
	[Group=Healthy Subjects]	0a	.	.	.	.	.	.	1	.	.
	Scale	0.73
	Dependent variable: Staphylococcus relative abundance（%）
	Model: Staphylococcus relative abundance (%)
	a. This parameter is redundant and therefore set to zero.
	Source	Wald Chi-Square	Type III df	Significance
	(Intercept)	1853.3	1	0.000
	Subgroup type	14.576	3	0.002
	Parameter	B	Std. Error	95% Wald Confidence Interval		Hypothesis Test			Exp(B)	95% Wald Confidence Interval for Exp(B)
				Lower	Upper	Wald Chi-Square	df	Sig.		Lower
	(Intercept)	2.426	0.2037	2.027	2.826	141.926	1	0.000	11.318	7.593
	[Subgroup=Acne Subjects-IA]	0.786	0.2106	0.373	1.198	13.909	1	0.000	2.194	1.452
	[Subgroup=Acne Subjects-NIA]	0.791	0.2152	0.369	1.212	13.491	1	0.000	2.205	1.446
	[Subgroup=Acne Subjects-HA]	0.851	0.2306	0.399	1.303	13.627	1	0.000	2.343	1.491
	[Group=Healthy Subjects]	0a	.	.	.	.	.	.	1	.
	Scale	0.734
	Dependent variable: Staphylococcus relative abundance（%）
	Model: Staphylococcus relative abundance (%)
	a. This parameter is redundant and therefore set to zero.
	Pairwise Comparisons
	(I) Subgroup Type	(J) Subgroup Type	Mean Difference (I-J)	Std. Error	df	Sequential Bonferroni Sig.	95% Wald Confidence Interval for Difference
							Lower	Upper
	Acne Subjects-IA	Acne Subjects-NIA	-0.123309	1.50815	1	1	-3.12246	2.87584
		Acne Subjects-HA	-1.68394	2.70015	1	1	-7.66938	4.3015
		Healthy Subjects	13.5102a	2.66367	1	2.36159e-06	6.48277	20.5377
	Acne Subjects-NIA	Acne Subjects-IA	0.123309	1.50815	1	1	-2.87584	3.12246
		Acne Subjects-HA	-1.56063	2.09712	1	1	-6.58108	3.45983
		Healthy Subjects	13.6335a	2.88594	1	1.15558e-05	6.19984	21.0672
	Acne Subjects-HA	Acne Subjects-IA	1.68394	2.70015	1	1	-4.3015	7.66938
		Acne Subjects-NIA	1.56063	2.09712	1	1	-3.45983	6.58108
		Healthy Subjects	15.1942a	3.67851	1	0.000144776	6.00633	24.382
	Healthy Subjects	Acne Subjects-IA	-13.5102a	2.66367	1	2.36159e-06	-20.5377	-6.48277
		Acne Subjects-NIA	-13.6335a	2.88594	1	1.15558e-05	-21.0672	-6.19984
		Acne Subjects-HA	-15.1942a	3.67851	1	0.000144776	-24.382	-6.00633
	Pairwise comparisons of estimated marginal means based on the original scale of the dependent variable: Staphylococcus relative abundance (%) ᵃ The mean difference is significant at the 0.05 level. ᵇ Confidence interval bounds are approximate.

## Sheet: SPSS_GEE_Corynebacterium
	Corynebacterium
	Source	Wald Chi-Square	Type III df	Significance
	(Intercept)	202.647	1	0
	Subject type	0.095	1	0.757
	Parameter	B	Std. Error	95% Wald Confidence Interval		Hypothesis Test			Exp(B)	95% Wald Confidence Interval for Exp(B)
				Lower	Upper	Wald Chi-Square	df	Sig.		Lower	Upper
	(Intercept)	2.57892	0.366918	1.85978	3.29807	49.4013	1	2.08611e-12	13.183	6.42231	27.0604
	[Group=Acne Subjects]	0.114361	0.370359	-0.611529	0.840251	0.0953472	1	0.757486	1.12116	0.542521	2.31695
	[Group=Healthy Subjects]	0a							1
	Scale	0.576254
	Dependent variable: Corynebacterium relative abundance（%）
	Model: Corynebacterium relative abundance (%)
	a. This parameter is redundant and therefore set to zero.
	Source	Wald Chi-Square	Type III df	Significance
	(Intercept)	53.577	1	0
	Subgroup type	26.382	3	0
	Parameter	B	Std. Error	95% Wald Confidence Interval		Hypothesis Test			Exp(B)	95% Wald Confidence Interval for Exp(B)
				Lower	Upper	Wald Chi-Square	df	Sig.		Lower	Upper
	(Intercept)	2.528	0.0697	2.392	2.665	1314.37	1	0	12.533	10.932	14.369
	[Subgroup=Acne Subjects-IA]	-0.516	0.3055	-1.114	0.083	2.848	1	0.092	0.597	0.328	1.087
	[Subgroup=Acne Subjects-NIA]	-0.398	0.7052	-1.78	0.984	0.318	1	0.573	0.672	0.169	2.676
	[Subgroup=Acne Subjects-HA]	-0.294	0.2341	-0.753	0.165	1.573	1	0.21	0.746	0.471	1.18
	[Group=Healthy Subjects]	0a	.	.	.	.	.	.	1	.	.
	Scale	0.61
	Dependent variable: Corynebacterium relative abundance（%）
	Model: Corynebacterium relative abundance (%)
	a. This parameter is redundant and therefore set to zero.
	Pairwise Comparisons
	(I) Subgroup Type	(J) Subgroup Type	Mean Difference (I-J)	Std. Error	df	Sequential Bonferroni Sig.	95% Wald Confidence Interval for Difference
							Lower	Upper
	Acne Subjects-IA	Acne Subjects-NIA	-0.9348	3.74211	1	1	-8.6149	6.7453
		Acne Subjects-HA	-1.8598a	0.58253	1	0.008	-3.3967	-0.323
		Healthy Subjects	-5.0492	2.39175	1	0.174	-11.2099	1.1116
	Acne Subjects-NIA	Acne Subjects-IA	0.9348	3.74211	1	1	-6.7453	8.6149
		Acne Subjects-HA	-0.925	3.89651	1	1	-8.9028	7.0527
		Healthy Subjects	-4.1144	5.97215	1	1	-18.4116	10.1828
	Acne Subjects-HA	Acne Subjects-IA	1.8598a	0.58253	1	0.008	0.323	3.3967
		Acne Subjects-NIA	0.925	3.89651	1	1	-7.0527	8.9028
		Healthy Subjects	-3.1893	2.26393	1	0.636	-8.844	2.4653
	Healthy Subjects	Acne Subjects-IA	5.0492	2.39175	1	0.174	-1.1116	11.2099
		Acne Subjects-NIA	4.1144	5.97215	1	1	-10.1828	18.4116
		Acne Subjects-HA	3.1893	2.26393	1	0.636	-2.4653	8.844
	Pairwise comparisons of estimated marginal means based on the original scale of the dependent variable: Corynebacterium relative abundance (%) ᵃ The mean difference is significant at the 0.05 level. ᵇ Confidence interval bounds are approximate.

## Sheet: Median and interquartile range
	Median and interquartile range of Cutibacterium relative abundance
		Healthy Subjects			Acne Subjects
		25th percentile	Median	75th percentile	25th percentile	Median	75th percentile
	Forehead	7.07371	24.1675	55.2186	28.6308	54.8944	69.0637
	Cheek	7.50006	29.526	59.3418	21.9582	37.8261	58.6568
	Jaw	6.94326	17.9702	53.2221	16.1299	36.7333	57.9558
	Glabella	10.5973	35.5463	56.6474	31.5522	54.4331	69.0793
	Nasal dorsum	13.4017	57.8864	68.4792	36.7053	52.3526	68.4724
	Chin	4.36477	25.8169	47.7941	16.4916	32.4659	53.0513
	Total	7.468	25.63	59.66	22.91	45.08	63.4
	Median and interquartile range of Staphylococcus relative abundance
		Healthy Subjects			Acne Subjects
		25th percentile	Median	75th percentile	25th percentile	Median	75th percentile
	Forehead	3.12297	6.93011	16.1126	4.85298	11.5502	17.4277
	Cheek	3.31809	7.40656	14.5575	6.07798	11.8783	21.2718
	Jaw	2.83408	7.90149	14.0175	3.80042	9.58726	15.7324
	Glabella	2.39514	7.28842	21.1318	5.13515	14.2029	34.4165
	Nasal dorsum	3.14649	5.6424	15.453	5.86747	11.6073	32.8063
	Chin	1.88453	7.51797	18.459	6.89987	14.8881	30.6698
	Total	2.753	6.693	15.99	4.911	11.02	22.4
	Median and interquartile range of Staphylococcus relative abundance
		Healthy Subjects			Acne Subjects
		25th percentile	Median	75th percentile	25th percentile	Median	75th percentile
	Forehead	2.72826	4.3239	11.2506	1.23508	3.25398	7.6725
	Cheek	1.71349	5.84171	13.2858	1.31458	3.66941	7.75088
	Jaw	2.46372	5.62112	10.5194	1.38736	4.4062	8.05321
	Glabella	2.51551	5.43301	14.4178	1.00105	2.67171	7.89869
	Nasal dorsum	1.50606	3.61566	5.69111	0.9697	2.78369	5.91674
	Chin	1.05144	3.25622	7.27387	1.08615	2.72994	6.12053
	Total	1.886	4.592	10.53	1.203	3.211	7.263

## Sheet: Areas and lesion status
Chi_square	df	P_value
61.1831	10	2.16292e-09
Area	Metric	HA	NIA	IA
Forehead	Residuals	-3.54004	2.6253	0.523533
Forehead	p values	0.007201	0.155833	1
Glabella	Residuals	1.1431	0.446066	-1.73142
Glabella	p values	1	1	1
Nasal dorsum	Residuals	-2.50745	3.88714	-2.07771
Nasal dorsum	p values	0.218891	0.001826	0.679257
Cheek	Residuals	-0.278743	-2.14359	2.87943
Cheek	p values	1	0.577183	0.071711
Jaw	Residuals	5.74211	-3.66096	-1.5706
Jaw	p values	0	0.004523	1
Chin	Residuals	-1.17998	-0.127447	1.38514
Chin	p values	1	1	1

## Sheet: Mann -Whitney test
	Comparison of Cutibacterium relative abundance
	Test Name: Mann-Whitney test Comparison for each test: Compare ranks False Discovery Rate (FDR) Two-stage step-up (Benjamini, Krieger, and Yekutieli) Desired FDR (Q): 10.00% Number of tests performed: 6 Number of rows omitted: 0
		Mean rank of Healthy Subjects	Mean rank of Acne Subjects	Difference in mean ranks	P value	q value
	Forehead	34.57	47.6	-13.03	0.019619	0.043162
	Cheek	38.33	45.55	-7.212	0.200782	0.176688
	Jaw	36.8	46.38	-9.582	0.088093	0.101514
	Glabella	33.73	48.05	-14.32	0.010149	0.043162
	Nasal dorsum	43.1	42.95	0.1545	0.981768	0.719963
	Chin	36.31	45.76	-9.453	0.092285	0.101514
	Comparison of Staphylococcus relative abundance
	Test Name: Mann-Whitney test Comparison for each test: Compare ranks False Discovery Rate (FDR) Two-stage step-up (Benjamini, Krieger, and Yekutieli) Desired FDR (Q): 10.00% Number of tests performed: 6 Number of rows omitted: 0
		Mean rank of Healthy Subjects	Mean rank of Acne Subjects	Difference in mean ranks	P value	q value
	Forehead	36.8	46.38	-9.582	0.088093	0.038761
	Cheek	35.27	47.22	-11.95	0.032711	0.02426
	Jaw	40.27	44.49	-4.224	0.455785	0.167121
	Glabella	35.95	46.85	-10.9	0.051658	0.028412
	Nasal dorsum	32.53	48.71	-16.18	0.00355	0.00781
	Chin	34.71	46.61	-11.9	0.033081	0.02426
	Comparison of Corynebacterium relative abundance
	Test Name: Mann-Whitney test Comparison for each test: Compare ranks False Discovery Rate (FDR) Two-stage step-up (Benjamini, Krieger, and Yekutieli) Desired FDR (Q): 10.00% Number of tests performed: 6 Number of rows omitted: 0
		Mean rank of Healthy Subjects	Mean rank of Acne Subjects	Difference in mean ranks	P value	q value
	Forehead	49.87	39.25	10.61	0.058492	0.193023
	Cheek	47.17	40.73	6.439	0.253871	0.558516
	Jaw	46.4	41.15	5.255	0.352684	0.581928
	Glabella	49.97	39.2	10.77	0.054854	0.193023
	Nasal dorsum	44.93	41.95	2.988	0.598966	0.658862
	Chin	44.66	41.36	3.292	0.561831	0.658862

## Sheet: Functional Prediction
Pathway	Pvalue	FDR	Health	Acne	log2FC.x	log2FC.y
Biosynthesis of enediyne antibiotics	0.0046015	0.0464869	3.81e-06	2.19e-06	-0.59098	-0.59098
Biosynthesis of 12-, 14- and 16-membered macrolides	0.00369505	0.0441166	4.53e-06	2.69e-06	-0.582354	-0.582354
Biosynthesis of type II polyketide backbone	0.00357011	0.043957	1.1e-06	4.43e-07	-0.541318	-0.541318
Phenylpropanoid biosynthesis	0.00260332	0.0378213	0.000575513	0.000495071	-0.216807	-0.216807
Antimicrobial resistance genes	0.00276711	0.0378213	0.00214091	0.00242736	0.181086	0.181086
Proteasome	0.000619038	0.0171718	0.000476777	0.000430379	-0.14738	-0.14738
RNA degradation	0.000837657	0.0183354	0.00761265	0.00708328	-0.103968	-0.103968
Citrate cycle (TCA cycle)	0.00450991	0.0464869	0.00728101	0.00685648	-0.0866587	-0.0866587
Cationic antimicrobial peptide (CAMP) resistance	0.00341398	0.0433905	0.00218141	0.00228669	0.0679724	0.0679724
Carbon fixation pathways in prokaryotes	0.00182818	0.0313174	0.00913214	0.00875709	-0.060496	-0.060496
Transcription machinery	0.00105994	0.0216191	0.00638167	0.00613694	-0.0564055	-0.0564055
ABC transporters	0.00115229	0.0216191	0.0225695	0.0233712	0.0503519	0.0503519
Butanoate metabolism	0.0026865	0.0378213	0.0069207	0.00668359	-0.0502862	-0.0502862
Exosome	0.000348787	0.0171718	0.014221	0.013835	-0.0396928	-0.0396928
Transporters	0.000535698	0.0171718	0.0739211	0.0758296	0.0367738	0.0367738
Quorum sensing	0.000553447	0.0171718	0.0162297	0.0165991	0.0324678	0.0324678
